# Supplementary material for: Using Nanopore Sequencing to Obtain Complete Bacterial Genomes from Saliva Samples
Source: mSystems. 2022 Aug 22;7(5):e00491-22. doi: 10.1128/msystems.00491-22 (PMC9600527; doi:10.1128/msystems.00491-22)
Supplement: TABLE S1 [file msystems.00491-22-s0001.xlsx]

## Sheet: 27_redo_assembly_info
Table S1: SC27 metaFlye assembly table
#seq_name	length	cov.	circ.	repeat	mult.	alt_group	graph_path
contig_3145	2272950	256	Y	N	11	*	3145
contig_69	676574	46	Y	N	2	*	69
contig_4021	272952	14	Y	N	1	*	4021
contig_3354	247617	192	Y	N	9	*	3354
contig_4878	225041	23	Y	N	1	*	4878
contig_4848	206295	36	Y	N	2	*	4848
contig_3896	139468	46	Y	N	2	*	3896
contig_4765	104078	12	Y	N	1	*	4765
contig_4874	76145	41	Y	N	2	*	4874
contig_4882	71097	27	Y	N	1	*	4882
contig_4785	70853	9	Y	N	1	*	4785
contig_4866	63836	4	Y	N	1	*	4866
contig_4877	61732	24	Y	N	1	*	4877
contig_4887	60801	37	Y	N	1	*	4887
contig_4795	58386	40	Y	N	1	*	4795
contig_4830	55219	131	Y	N	6	*	4830
contig_4859	50956	37	Y	N	1	*	4859
contig_4839	46364	8	Y	N	1	*	4839
contig_4860	43563	4	Y	N	1	*	4860
contig_4545	42303	5	Y	N	1	*	4545
contig_4663	41367	7	Y	N	1	*	4663
contig_4858	41293	3	Y	N	1	*	4858
contig_2777	39934	10	Y	N	1	*	2777
contig_4526	39213	11	Y	N	1	*	4526
contig_4642	34748	10	Y	N	1	*	4642
contig_4881	34201	6	Y	N	1	*	4881
contig_4804	31273	5	Y	N	1	*	4804
contig_4836	30510	35	Y	N	1	*	4836
contig_4883	24833	11	Y	N	1	*	4883
contig_4888	23755	7	Y	N	1	*	4888
contig_758	13874	7	Y	N	1	*	758
contig_1975	11200	51	Y	N	2	*	1975
contig_4698	10085	70	Y	N	5	*	4698
contig_4625	8698	39	Y	N	6	*	4625
contig_3825	5378	6	Y	N	1	*	3825
contig_4840	4916	5	Y	N	1	*	4840
contig_4868	4874	5	Y	Y	1	*	4868
contig_3476	4799	25	Y	Y	4	*	3476
contig_3994	4759	10	Y	Y	1	*	3994
contig_4875	4527	9	Y	Y	1	*	4875
contig_2794	3782	7	Y	Y	1	*	2794
contig_4850	3360	34	Y	Y	1	*	4850
contig_3659	2873	13	Y	Y	1	*	3659
contig_4441	2632	12	Y	Y	1	*	4441
contig_4018	1022	1962	Y	Y	95	*	4018
contig_2581	2626343	10	N	N	1	*	*,2581,*
contig_1782	2146260	10	N	N	1	*	*,1782,*
contig_1388	1887016	10	N	N	1	*	1388,81
contig_1447	1755341	19	N	N	1	*	1447
contig_1895	1719345	11	N	N	1	*	1895,-2166,2168
contig_78	1700462	18	N	N	1	*	784135
contig_2687	1652576	9	N	N	1	*	2687
contig_847	1536160	7	N	N	1	*	*,847,*
contig_41	1477040	25	N	N	1	*	282,41,*
contig_362	1456546	10	N	N	1	*	362,-366
contig_360	1426562	9	N	N	1	*	360,-366
contig_1883	1420278	119	N	N	5	*	1883,*
contig_26	1397693	48	N	N	2	*	2.64525e+17
contig_2519	1355510	52	N	N	2	*	25194479
contig_654	1227034	55	N	N	2	*	*,654
contig_2319	1226978	28	N	N	1	*	*,2319
contig_27	1151507	12	N	N	1	*	2721602165
contig_4787	1100320	6	N	N	1	*	*,4787,*
contig_2752	1095376	25	N	N	1	*	2752,-2317,*
contig_544	981705	8	N	N	1	*	*,544,2174
contig_3258	902335	7	N	N	1	*	*,3258,*
contig_3348	882622	16	N	N	1	*	16063348
contig_435	757485	15	N	N	1	*	435,-4731
contig_19	746183	10	N	N	1	*	19
contig_63	735464	54	N	N	2	*	*,1487,63,*
contig_2175	717772	8	N	N	1	*	-2174217521602160
contig_1762	708260	58	N	N	3	*	1762,-4479
contig_1352	692767	36	N	N	2	*	-1347,1352,-4089
contig_3054	689398	8	N	N	1	*	*,3054,*
contig_2318	686869	10	N	N	1	*	*,2318,*
contig_1562	669330	17	N	N	1	*	1562
contig_265	639994	18	N	N	1	*	260265
contig_4384	639867	5	N	N	1	*	*,4384,*
contig_29	584865	5	N	N	1	*	*,29,*
contig_4170	539293	5	N	N	1	*	*,4170,*
contig_2325	538659	118	N	N	5	*	2325
contig_2813	537790	9	N	N	1	*	*,2813,-2317,*
contig_1356	535826	59	N	N	3	*	1356
contig_547	495596	9	N	N	1	*	-551,-549,-549,-548,-4524,547
contig_1568	494157	20	N	N	1	*	*,1588,1568
contig_1433	494045	15	N	N	1	*	14334036
contig_75	473658	4	N	N	1	*	*,75,*
contig_23	473536	10	N	N	1	*	23
contig_340	472166	11	N	N	1	*	-4831,340,-4886
contig_983	471956	11	N	N	1	*	16069831613
contig_289	470181	7	N	N	1	*	*,289
contig_2774	468779	21	N	N	1	*	2774
contig_1308	467010	54	N	N	2	*	1308
contig_2	460657	7	N	N	1	*	2
contig_3791	456787	5	N	N	1	*	*,3791,*
contig_1367	454226	7	N	N	1	*	1367,*
contig_2343	447960	8	N	N	1	*	*,2343,*
contig_1279	445307	28	N	N	1	*	1279
contig_3681	439864	4	N	N	1	*	*,3681,*
contig_2151	429284	6	N	N	1	*	*,2151,*
contig_445	426677	12	N	N	1	*	-160616074454731
contig_201	426136	12	N	N	1	*	-260,201,*
contig_264	423368	11	N	N	1	*	*,4675,264,-1955
contig_3660	414928	5	N	N	1	*	*,-4823,3660,*
contig_4422	408840	4	N	N	1	*	*,4422,*
contig_2281	408595	4	N	N	1	*	*,2281,4404
contig_649	406665	5	N	N	1	*	649,*
contig_2342	404617	7	N	N	1	*	*,2342
contig_3786	402162	12	N	N	1	*	3786
contig_1691	400219	12	N	N	1	*	1691
contig_2843	392549	8	N	N	1	*	-48222843
contig_3699	390370	6	N	N	1	*	*,3699,*
contig_449	389970	174	N	N	8	*	449
contig_2392	388932	62	N	N	3	*	2392
contig_2495	379431	5	N	N	1	*	*,2495,*
contig_3650	369913	4	N	N	1	*	*,3650,*
contig_3266	362735	5	N	N	1	*	*,3266,*
contig_1278	360775	18	N	N	1	*	-3318,-4595,1278
contig_4693	356716	10	N	N	1	*	21744693
contig_655	354605	6	N	N	1	*	*,655,*
contig_4622	353090	4	N	N	1	*	*,4622
contig_174	352751	5	N	N	1	*	*,174,*
contig_301	352504	74	N	N	3	*	-297,301,*
contig_1524	345408	26	N	N	1	*	1524,-2664
contig_361	344991	8	N	N	1	*	361
contig_1889	338405	85	N	N	4	*	1889
contig_363	334442	9	N	N	1	*	-366363366
contig_333	334163	5	N	N	1	*	*,333,*
contig_2582	331889	9	N	N	1	*	47262582
contig_4841	330841	5	N	N	1	*	*,4841,*
contig_438	330450	17	N	N	1	*	438
contig_496	328037	68	N	N	3	*	2882,496,2900,-2647,-2642
contig_10	325518	8	N	N	1	*	-4464,10,*
contig_1395	320066	133	N	N	5	*	1395,-1840,-1839
contig_3485	317970	5	N	N	1	*	*,3485,*
contig_3498	314696	6	N	N	1	*	*,3498,*
contig_4242	314063	5	N	N	1	*	*,4242,*
contig_2139	313555	6	N	N	1	*	21392583
contig_3517	313064	6	N	N	1	*	*,3517,*
contig_3624	312685	6	N	N	1	*	*,3624,4867
contig_3942	311401	5	N	N	1	*	*,3942,*
contig_51	310890	5	N	N	1	*	*,51,*
contig_4609	309520	5	N	N	1	*	*,4609,*
contig_448	309030	21	N	N	1	*	448
contig_666	308269	17	N	N	1	*	*,666,*
contig_3957	305531	7	N	N	1	*	*,3957,*
contig_4514	305103	6	N	N	1	*	*,4514,*
contig_337	297945	9	N	N	1	*	3022,337,-4831
contig_669	295243	46	N	N	2	*	*,669,-921
contig_2179	294485	4	N	N	1	*	2179
contig_40	291586	12	N	N	1	*	-892,40
contig_2620	287399	4	N	N	1	*	*,2620,*
contig_1369	286630	50	N	N	2	*	*,1369,*
contig_744	285449	7	N	N	1	*	744
contig_269	283327	21	N	N	1	*	*,269,*
contig_4704	279577	4	N	N	1	*	4704
contig_4249	279164	7	N	N	1	*	*,4249,*
contig_603	274169	4	N	N	1	*	*,603,*
contig_491	274099	10	N	N	1	*	4637,1679,491,-2144
contig_541	273023	4	N	N	1	*	*,541,*
contig_4409	271917	4	N	N	1	*	*,4409,*
contig_1734	267874	14	N	N	1	*	17342403
contig_2702	261847	5	N	N	1	*	*,2702,*
contig_1629	259545	17	N	N	1	*	1629
contig_778	259432	37	N	N	2	*	28827783012
contig_370	256039	3	N	N	1	*	370,*
contig_4353	254667	5	N	N	1	*	*,4353,*
contig_529	253778	8	N	N	1	*	530529530
contig_4796	253375	5	N	N	1	*	*,4796,*
contig_1784	252979	5	N	N	1	*	*,1784
contig_67	251272	6	N	N	1	*	*,67,*
contig_396	250571	18	N	N	1	*	1.0191e+22
contig_1732	249815	23	N	N	1	*	-13741732
contig_604	249448	5	N	N	1	*	604,*
contig_653	245483	7	N	N	1	*	*,1487,653,*
contig_1344	241620	23	N	N	1	*	1344
contig_4502	241313	6	N	N	1	*	366,4502,*
contig_2357	240066	4	N	N	1	*	*,2357,*
contig_72	239502	5	N	N	1	*	*,72
contig_661	238532	6	N	N	1	*	*,661,*
contig_2338	237981	18	N	N	1	*	2338,-2664
contig_36	237694	27	N	N	1	*	*,36
contig_846	234396	7	N	N	1	*	*,846,*
contig_478	230776	129	N	N	6	*	478
contig_4756	230328	4	N	N	1	*	*,4756,*
contig_657	229204	5	N	N	1	*	657,-1487,*
contig_172	226132	45	N	N	2	*	-4479,172,-4479
contig_2177	225765	6	N	N	1	*	2174,2177,*
contig_2714	224934	20	N	N	1	*	2714
contig_3909	223992	5	N	N	1	*	*,3909,*
contig_3018	223308	9	N	N	1	*	*,3018
contig_2681	221618	29	N	N	1	*	26813728
contig_1786	221567	8	N	N	1	*	*,1786,*
contig_4510	220281	179	N	N	8	*	*,4510
contig_2019	219893	19	N	N	1	*	2019
contig_1345	218745	34	N	N	2	*	1345,-1347
contig_1330	214530	5	N	N	1	*	1330,*
contig_4120	214488	5	N	N	1	*	*,4120
contig_3785	213912	7	N	N	1	*	*,3785,*
contig_390	213343	27	N	N	1	*	390
contig_460	210561	7	N	N	1	*	*,460
contig_1315	210168	5	N	N	1	*	*,1315,*
contig_4122	210139	7	N	N	1	*	4122,*
contig_4420	209375	4	N	N	1	*	*,4420,*
contig_468	207696	10	N	N	1	*	*,468
contig_1508	206738	74	N	N	3	*	*,1508
contig_1375	205313	23	N	N	1	*	1374,1375,-3717,-4089
contig_710	205228	5	N	N	1	*	*,710,*
contig_3245	204634	10	N	N	1	*	32453035
contig_4371	203643	7	N	N	1	*	*,4371,*
contig_469	203435	90	N	N	4	*	469
contig_458	203121	5	N	N	1	*	*,458,*
contig_4832	202905	5	N	N	1	*	*,3778,4832,*
contig_1552	202819	5	N	N	1	*	*,1552,*
contig_3790	202518	3	N	N	1	*	*,3790,*
contig_4423	201977	6	N	N	1	*	*,4423,*
contig_4269	201366	5	N	N	1	*	*,4269,*
contig_1284	201286	87	N	N	3	*	1284
contig_2336	200392	6	N	N	1	*	*,4016,2336
contig_4686	200348	5	N	N	1	*	4686,*
contig_3259	199564	5	N	N	1	*	*,3259,*
contig_1792	198915	138	N	N	6	*	1792
contig_4366	198707	4	N	N	1	*	*,4366,*
contig_2240	198600	13	N	N	1	*	2240
contig_206	198221	98	N	N	4	*	203120432062050
contig_39	197468	10	N	N	1	*	-42,-38,39,*
contig_4342	196942	5	N	N	1	*	*,4342,*
contig_4654	195302	138	N	N	6	*	-46534654
contig_343	195101	10	N	N	1	*	*,343
contig_369	192933	4	N	N	1	*	*,369,*
contig_66	191411	4	N	N	1	*	*,4467,66,*
contig_3284	190771	91	N	N	4	*	*,3284
contig_3598	190433	5	N	N	1	*	*,3598,*
contig_4706	189451	12	N	N	1	*	-13474706
contig_1871	188683	5	N	N	1	*	*,1871,*
contig_494	188218	3	N	N	1	*	*,494,*
contig_2308	187328	4	N	N	1	*	*,3193,2308,*
contig_594	187024	7	N	N	1	*	*,594,*
contig_1910	186983	20	N	N	1	*	46651910
contig_4147	186764	4	N	N	1	*	*,4147,*
contig_503	186145	8	N	N	1	*	503530
contig_2218	183744	69	N	N	2	*	2218
contig_1912	182879	6	N	N	1	*	*,1912
contig_323	182358	70	N	N	3	*	4499,323,-347
contig_1861	181609	7	N	N	1	*	*,1861,*
contig_1309	181316	6	N	N	1	*	*,1309,*
contig_298	181185	9	N	N	1	*	3552,298,-347
contig_4243	179897	6	N	N	1	*	*,4243,*
contig_342	177934	10	N	N	1	*	-4673424886
contig_13	177773	9	N	N	1	*	13
contig_3320	174979	10	N	N	1	*	*,3320,*
contig_173	173652	4	N	N	1	*	*,173,*
contig_1346	173643	12	N	N	1	*	1346,-1347
contig_2280	173351	4	N	N	1	*	*,2280,2282,*
contig_1535	172370	54	N	N	2	*	15352031
contig_65	172213	3	N	N	1	*	*,4467,65,*
contig_1745	171905	4	N	N	1	*	*,1745,*
contig_4377	170212	9	N	N	1	*	*,4377,*
contig_895	170035	16	N	N	1	*	2131,895,*
contig_2105	169388	7	N	N	1	*	*,2105
contig_16	167761	8	N	N	1	*	16,*
contig_1753	167585	11	N	N	1	*	-17521753
contig_291	167417	7	N	N	1	*	*,291,-1739,*
contig_4778	167329	6	N	N	1	*	*,4778,*
contig_3124	167293	19	N	N	1	*	260247283124
contig_4458	166596	4	N	N	1	*	*,4458,*
contig_3520	166340	3	N	N	1	*	*,3520,*
contig_3589	165280	15	N	N	1	*	3589
contig_688	164571	4	N	N	1	*	*,688,*
contig_4324	164385	5	N	N	1	*	*,4324,*
contig_2381	163660	4	N	N	1	*	*,2381,*
contig_4325	163540	4	N	N	1	*	*,4325,*
contig_2347	162428	7	N	N	1	*	2347
contig_1835	162032	29	N	N	1	*	1835,*
contig_2201	161935	6	N	N	1	*	*,2201,*
contig_2182	161555	4	N	N	1	*	*,2182,*
contig_3532	160828	6	N	N	1	*	*,3532,*
contig_1295	160661	8	N	N	1	*	*,1295,3457
contig_4618	160239	5	N	N	1	*	*,4618,*
contig_4707	159903	4	N	N	1	*	*,4707,*
contig_1179	159813	22	N	N	1	*	*,1179,2616,-592,-4525,-590,-589
contig_3989	159266	47	N	N	2	*	*,3989
contig_2459	157872	52	N	N	2	*	24592907
contig_314	157814	67	N	N	2	*	312314
contig_353	157723	3	N	N	1	*	347,353,*
contig_60	157185	66	N	N	2	*	*,60,*
contig_1660	156408	5	N	N	1	*	*,1660,*
contig_321	156205	5	N	N	1	*	*,321,*
contig_1373	155657	5	N	N	1	*	-1374,1373,*
contig_4227	155454	8	N	N	1	*	*,4227
contig_329	155114	85	N	N	4	*	347,329,*
contig_2573	154954	12	N	N	1	*	*,2573,4089
contig_593	154475	5	N	N	1	*	*,593,*
contig_2743	154169	6	N	N	1	*	*,2743,*
contig_2358	154001	3	N	N	1	*	*,2358,*
contig_1420	153790	11	N	N	1	*	1420
contig_3254	152659	10	N	N	1	*	-4831375532544410
contig_1865	151962	6	N	N	1	*	1865
contig_1817	151843	64	N	N	2	*	-2894,-4747,1817
contig_2725	151839	5	N	N	1	*	2725,*
contig_1863	151338	6	N	N	1	*	*,1863,4822
contig_2623	151274	6	N	N	1	*	*,-4730,2623,*
contig_461	151197	4	N	N	1	*	*,461,*
contig_1626	151187	13	N	N	1	*	2484,1626,-3012
contig_2706	151092	12	N	N	1	*	2706
contig_2049	150964	21	N	N	1	*	*,2049,*
contig_4720	150070	3	N	N	1	*	*,4720,*
contig_1128	148353	198	N	N	9	*	1128
contig_1494	148310	96	N	N	4	*	1494
contig_4330	147874	4	N	N	1	*	*,4330,*
contig_4312	147861	5	N	N	1	*	*,4312,*
contig_1764	147282	4	N	N	1	*	*,1764,*
contig_3726	147073	11	N	N	1	*	*,3726,3728
contig_3368	146061	3	N	N	1	*	*,3368,*
contig_3270	145106	20	N	N	1	*	3270
contig_2378	145004	6	N	N	1	*	485723782377
contig_853	144877	45	N	N	2	*	4731,853,-4599
contig_1917	144699	11	N	N	1	*	1917
contig_990	144461	50	N	N	2	*	-9.84982e+16
contig_1870	143755	3	N	N	1	*	*,1870,*
contig_3686	143382	5	N	N	1	*	*,3686,*
contig_4254	143345	5	N	N	1	*	*,4254,*
contig_258	143310	19	N	N	1	*	*,258,-260
contig_385	143023	61	N	N	2	*	*,-1267,385,-4741,-428
contig_4111	142576	5	N	N	1	*	*,4111,*
contig_2339	141613	9	N	N	1	*	*,2339
contig_447	140784	17	N	N	1	*	447
contig_2749	140740	5	N	N	1	*	*,2749,*
contig_4661	140041	65	N	N	3	*	46614718
contig_4213	139736	4	N	N	1	*	*,4212,4213,*
contig_1184	139306	15	N	N	1	*	414,415,421,1184,-4578
contig_577	139296	41	N	N	1	*	-3451577
contig_2605	138924	51	N	N	2	*	2605,2608,-4722,-427,-415,-414,4511,1197,4729,2612,2614
contig_4368	138500	9	N	N	1	*	*,4368,*
contig_526	138124	9	N	N	1	*	*,526,1811
contig_2769	137364	14	N	N	1	*	2769,-4828,3728
contig_2453	137351	78	N	N	3	*	*,2453
contig_3188	137052	6	N	N	1	*	3188,*
contig_2435	136832	15	N	N	1	*	2435
contig_1909	136566	4	N	N	1	*	-4665,1909,*
contig_1894	135449	4	N	N	1	*	*,1894,*
contig_2254	135249	12	N	N	1	*	2254,-2367,2366,2370,-4641
contig_1860	135053	5	N	N	1	*	*,1860,4767,-4766
contig_693	134615	13	N	N	1	*	693
contig_2111	134565	4	N	N	1	*	*,2111
contig_1185	134184	27	N	N	1	*	1185,-4746
contig_1368	133975	3	N	N	1	*	*,1368,*
contig_127	133941	19	N	N	1	*	215221127
contig_3025	133307	140	N	N	6	*	3.02512e+55
contig_1331	132991	6	N	N	1	*	*,1331
contig_4052	132311	4	N	N	1	*	*,4052,*
contig_656	132310	8	N	N	1	*	*,656,*
contig_118	132099	20	N	N	1	*	965,-4476,118,949,951,397,4555,954
contig_1301	131907	9	N	N	1	*	-760,1300,1301,-4726
contig_4008	131525	7	N	N	1	*	*,4008,*
contig_4352	131192	3	N	N	1	*	*,4352,*
contig_280	130808	7	N	N	1	*	4726,280,-512,4516
contig_2391	130572	7	N	N	1	*	37062391
contig_4351	130115	7	N	N	1	*	*,4351,*
contig_1292	130094	11	N	N	1	*	12921736
contig_2324	130073	6	N	N	1	*	2324,*
contig_2235	129859	5	N	N	1	*	*,2235,*
contig_4395	129509	5	N	N	1	*	*,4395,*
contig_4465	129331	12	N	N	1	*	4465
contig_3468	129218	3	N	N	1	*	*,3468,*
contig_509	128832	8	N	N	1	*	509,-4520
contig_3356	127992	4	N	N	1	*	*,3356
contig_2760	127683	6	N	N	1	*	*,2760,*
contig_3592	127329	5	N	N	1	*	48223592
contig_1618	127256	13	N	N	1	*	46271618
contig_3360	127089	4	N	N	1	*	*,3360
contig_602	126770	4	N	N	1	*	*,602
contig_1791	126733	17	N	N	1	*	1791,*
contig_1196	126654	18	N	N	1	*	414,415,415,421,1196,-4578,-1152
contig_4527	126539	4	N	N	1	*	*,4527,*
contig_4414	126272	3	N	N	1	*	*,4414,*
contig_1020	125280	10	N	N	1	*	1020,*
contig_300	125092	6	N	N	1	*	-2973004857
contig_2919	124544	21	N	N	1	*	2919
contig_4169	124533	4	N	N	1	*	*,4169,*
contig_4375	123691	3	N	N	1	*	*,4375,*
contig_3276	122664	35	N	N	2	*	3276
contig_439	122663	74	N	N	3	*	439
contig_3511	122300	5	N	N	1	*	*,3511,*
contig_2005	122126	81	N	N	3	*	*,2005
contig_1743	121879	23	N	N	1	*	1743
contig_4057	121696	15	N	N	1	*	4057
contig_3593	121667	5	N	N	1	*	48223593
contig_651	121123	4	N	N	1	*	*,651,*
contig_2106	121013	8	N	N	1	*	2106,*
contig_1663	120861	4	N	N	1	*	1663,-4867
contig_2481	120654	62	N	N	2	*	24812642
contig_1622	120393	12	N	N	1	*	*,4628,4629,1622,1627,4630,1628
contig_4647	119637	27	N	N	1	*	4647
contig_3421	119525	8	N	N	1	*	*,3421,*
contig_2507	119055	4	N	N	1	*	*,2507,2508,*
contig_2636	118656	5	N	N	1	*	*,2636,*
contig_2775	118644	7	N	N	1	*	2775,*
contig_4461	118428	4	N	N	1	*	4461,*
contig_4480	117538	5	N	N	1	*	*,4480,*
contig_3992	117418	7	N	N	1	*	3991,3992,*
contig_4678	117377	21	N	N	1	*	2031,4678,*
contig_2200	117295	5	N	N	1	*	*,2200,*
contig_4801	116613	3	N	N	1	*	*,4801,*
contig_2656	116583	4	N	N	1	*	*,2654,2656,*
contig_4487	116001	88	N	N	4	*	2604487
contig_2097	115730	4	N	N	1	*	*,2097,*
contig_3392	115502	5	N	N	1	*	*,3392,*
contig_4880	115384	4	N	N	1	*	*,4880,*
contig_1744	115134	3	N	N	1	*	*,1744,*
contig_4459	114715	6	N	N	1	*	*,4459,*
contig_4667	114427	8	N	N	1	*	*,4667,*
contig_4447	114327	4	N	N	1	*	*,4447,*
contig_3317	114275	10	N	N	1	*	-3316,3317,*
contig_2295	113884	5	N	N	1	*	*,2295,*
contig_3518	113501	3	N	N	1	*	*,3518,*
contig_1754	113246	28	N	N	1	*	1754,-2574
contig_2316	113096	5	N	N	1	*	*,2316,*
contig_4428	112708	4	N	N	1	*	*,4428,*
contig_599	112154	4	N	N	1	*	*,599,*
contig_8	112004	8	N	N	1	*	84464
contig_2767	111937	7	N	N	1	*	*,2767,-4828,3728
contig_831	111339	6	N	N	1	*	*,831,*
contig_328	110944	5	N	N	1	*	328,*
contig_4307	110844	3	N	N	1	*	*,4307,*
contig_3372	110467	7	N	N	1	*	3372,*
contig_2707	110274	3	N	N	1	*	*,2707,-2709,*
contig_3246	109808	5	N	N	1	*	*,3246
contig_2835	109378	17	N	N	1	*	*,2835
contig_3277	109219	95	N	N	4	*	3277
contig_4445	109141	3	N	N	1	*	*,4445,*
contig_3353	109113	9	N	N	1	*	*,3353,*
contig_788	108979	8	N	N	1	*	788,*
contig_434	108512	40	N	N	1	*	-2938,434,-443
contig_479	108185	126	N	N	5	*	479
contig_4372	108136	3	N	N	1	*	*,4372,*
contig_4121	108112	5	N	N	1	*	4121,*
contig_4405	108050	4	N	N	1	*	4405,*
contig_4537	107669	3	N	N	1	*	-711,4537,-4212,*
contig_3366	107441	6	N	N	1	*	*,3366,*
contig_2744	107143	5	N	N	1	*	*,2744,*
contig_1780	107050	4	N	N	1	*	*,1780,*
contig_2580	106974	5	N	N	1	*	*,2580,*
contig_501	106646	7	N	N	1	*	499501
contig_4013	106291	5	N	N	1	*	*,4013,4766
contig_2425	106002	8	N	N	1	*	2425,-349
contig_4744	105213	108	N	N	5	*	4744,-444
contig_2795	105141	7	N	N	1	*	*,2795
contig_4053	104521	4	N	N	1	*	*,4053,*
contig_1303	104446	8	N	N	1	*	1303,-4646
contig_2622	104394	3	N	N	1	*	*,-4730,2622,*
contig_1755	103941	6	N	N	1	*	*,1755,-4725
contig_2665	103850	10	N	N	1	*	2665,*
contig_160	103522	7	N	N	1	*	954,965,160,*
contig_4297	103237	6	N	N	1	*	*,4297,*
contig_4430	103165	5	N	N	1	*	*,4430,*
contig_4872	102955	3	N	N	1	*	*,4872,*
contig_1418	102907	10	N	N	1	*	34571418
contig_2999	102747	14	N	N	1	*	4494,4497,2999,-2830
contig_2110	102661	5	N	N	1	*	*,2110,-4867
contig_420	101849	200	N	N	9	*	420,-1342,4599
contig_677	101686	74	N	N	3	*	*,677,3425
contig_2796	101660	5	N	N	1	*	*,2796,*
contig_2510	101616	5	N	N	1	*	2510,*
contig_2296	101544	5	N	N	1	*	*,2296,*
contig_4885	101539	4	N	N	1	*	4885,*
contig_1312	101458	55	N	N	2	*	1312
contig_3	101235	6	N	N	1	*	3,*
contig_1555	101088	4	N	N	1	*	1555,*
contig_2311	101042	4	N	N	1	*	*,2311,*
contig_1561	100944	6	N	N	1	*	*,1561,*
contig_2326	100782	9	N	N	1	*	*,2326,*
contig_2793	100773	3	N	N	1	*	*,2793,*
contig_2185	100258	5	N	N	1	*	*,2185,*
contig_4842	100143	16	N	N	1	*	4842
contig_4488	100036	12	N	N	1	*	260,4488,*
contig_4433	99635	5	N	N	1	*	*,4433,*
contig_2176	99509	5	N	N	1	*	2174,2176,*
contig_368	99410	6	N	N	1	*	*,368,*
contig_4634	99365	4	N	N	1	*	*,4634
contig_964	99033	22	N	N	1	*	9644560
contig_1701	98941	29	N	N	1	*	-4529,-612,1701,1244,1246,1246,1247,1247,1247,1248,1249,1250,1251,1253
contig_4411	98558	4	N	N	1	*	*,4411,*
contig_2309	98212	3	N	N	1	*	*,2309,*
contig_975	98127	7	N	N	1	*	1829,-980,975,*
contig_1525	97732	5	N	N	1	*	*,1525,4620,*
contig_4418	97264	4	N	N	1	*	*,4418,*
contig_4594	97229	32	N	N	1	*	459445953318
contig_523	97224	7	N	N	1	*	4519,523,-760
contig_2703	97105	4	N	N	1	*	*,2703,*
contig_1287	96673	3	N	N	1	*	*,1287,*
contig_3458	96568	11	N	N	1	*	3458
contig_309	96455	31	N	N	1	*	309,318,-2997,-2995,-2995,-2994,-2994,-2994,-2993,-2991
contig_1167	96250	8	N	N	1	*	1152,1159,1165,1167,-2364,2362,2366
contig_2468	96239	15	N	N	1	*	2.46425e+23
contig_2855	96047	9	N	N	1	*	*,259,2855
contig_1520	96033	6	N	N	1	*	-3457,1520,-1428
contig_199	95943	70	N	N	3	*	-1464,-1460,-195,199
contig_151	95867	26	N	N	1	*	-155,-147,151,*
contig_4132	95719	5	N	N	1	*	*,4132,*
contig_2916	95620	12	N	N	1	*	-81,2916,*
contig_801	95580	13	N	N	1	*	1224,1228,801,-4585,-424
contig_1522	95375	8	N	N	1	*	4260,1522,-2583
contig_2161	95357	4	N	N	1	*	-4691,-2163,-2160,2161,*
contig_209	95290	3	N	N	1	*	*,209,*
contig_1678	95161	74	N	N	3	*	1678
contig_1422	94957	5	N	N	1	*	*,1422
contig_1920	94817	4	N	N	1	*	*,1920,*
contig_4772	94739	5	N	N	1	*	*,4772,*
contig_4313	94681	4	N	N	1	*	*,4313,*
contig_2006	94613	11	N	N	1	*	*,4676,2006
contig_2465	94353	10	N	N	1	*	2.46425e+19
contig_2640	93818	7	N	N	1	*	*,2640,*
contig_981	93625	14	N	N	1	*	-4558,-4557,981,-1003
contig_3652	93337	5	N	N	1	*	*,3652,*
contig_1322	93242	73	N	N	3	*	1318,1322,-2387
contig_2205	93200	28	N	N	1	*	2205
contig_322	93005	67	N	N	3	*	4499322
contig_4870	92961	4	N	N	1	*	*,4870,*
contig_2405	92902	4	N	N	1	*	*,2405,*
contig_56	92902	12	N	N	1	*	56,-4675,*
contig_324	92635	39	N	N	1	*	-4499324
contig_888	92347	3	N	N	1	*	88816581659
contig_1486	92326	5	N	N	1	*	*,1486,*
contig_3405	92292	13	N	N	1	*	*,854,4547,-4792,3405,-3406
contig_464	92158	4	N	N	1	*	*,464,467
contig_4127	92147	8	N	N	1	*	*,4127,*
contig_354	92115	8	N	N	1	*	*,354,*
contig_2876	92101	5	N	N	1	*	*,2876
contig_3783	91902	3	N	N	1	*	*,3783,*
contig_1412	91670	7	N	N	1	*	1412,*
contig_3176	91394	4	N	N	1	*	*,3176,*
contig_9	91169	8	N	N	1	*	-4464,9
contig_4374	91039	3	N	N	1	*	*,4374,*
contig_3067	90950	4	N	N	1	*	*,3067,*
contig_4852	90805	4	N	N	1	*	*,4852,*
contig_2496	90203	9	N	N	1	*	*,2496
contig_367	90200	5	N	N	1	*	*,367,*
contig_4771	90099	4	N	N	1	*	*,4771,*
contig_2447	89910	10	N	N	1	*	-24462447
contig_3995	89816	6	N	N	1	*	4857,3995,*
contig_3635	89733	9	N	N	1	*	3635,-2377
contig_263	89693	99	N	N	5	*	260,263,-1942,-1942
contig_4509	89249	93	N	N	4	*	4509,-443
contig_6	89126	8	N	N	1	*	*,6,*
contig_3038	89015	12	N	N	1	*	30363038
contig_2171	89010	5	N	N	1	*	*,2171
contig_2414	88978	4	N	N	1	*	*,2414,*
contig_3189	88834	5	N	N	1	*	*,3189
contig_62	88659	4	N	N	1	*	*,62,*
contig_4357	88651	8	N	N	1	*	*,4356,4357,-4356,*
contig_762	87989	8	N	N	2	*	760,762,-3224,*
contig_4446	87390	4	N	N	1	*	*,4446,*
contig_352	87222	66	N	N	2	*	352,-3859
contig_4336	87156	4	N	N	1	*	*,4336,*
contig_1958	87003	11	N	N	1	*	1958,*
contig_2839	86878	31	N	N	1	*	28292839
contig_2152	86846	3	N	N	1	*	*,2152
contig_1681	86728	8	N	N	1	*	4637,1679,1681,*
contig_3649	86625	7	N	N	1	*	3649
contig_2619	86583	4	N	N	1	*	*,2619,*
contig_475	86485	81	N	N	3	*	475
contig_1417	86311	8	N	N	1	*	*,1413,290,1417,*
contig_4809	86293	3	N	N	1	*	*,4809,*
contig_4453	85882	3	N	N	1	*	*,4453,*
contig_2099	85784	5	N	N	1	*	2099
contig_53	85633	5	N	N	1	*	*,53,4466
contig_2697	85451	5	N	N	1	*	*,2697,*
contig_2072	85256	51	N	N	2	*	20724680
contig_2712	85255	5	N	N	1	*	*,2712,*
contig_2509	85214	5	N	N	1	*	*,2509,*
contig_2007	85189	11	N	N	1	*	*,4676,2007,-2018,*
contig_511	84790	12	N	N	1	*	1518511
contig_399	84729	69	N	N	2	*	3994512
contig_4341	84701	5	N	N	1	*	*,4341,*
contig_1264	84650	47	N	N	2	*	1264
contig_1620	84149	9	N	N	1	*	46271620
contig_2140	83997	5	N	N	1	*	*,-2143,-2142,2140,*
contig_4805	83970	3	N	N	1	*	*,4805,*
contig_1560	83467	4	N	N	1	*	*,1560,*
contig_959	83439	18	N	N	1	*	959
contig_4601	83411	77	N	N	4	*	4601
contig_1351	83198	7	N	N	1	*	*,1351,*
contig_2637	83136	18	N	N	1	*	2637
contig_1160	82969	77	N	N	3	*	1152,1160,4581,-421,-415,-415,-414,4511,-422
contig_1372	82939	5	N	N	1	*	*,1372,*
contig_3886	82897	34	N	N	1	*	*,3885,3886,-3885,*
contig_3007	82805	86	N	N	3	*	30072882
contig_1383	82714	6	N	N	1	*	1383,*
contig_2055	82551	101	N	N	4	*	2055,*
contig_2344	82538	19	N	N	1	*	2344,-3728
contig_4082	82214	3	N	N	1	*	-4081,4082,*
contig_2197	81995	4	N	N	1	*	*,2197,*
contig_90	81914	9	N	N	1	*	-4494,90,*
contig_4460	81808	6	N	N	1	*	*,4460
contig_765	81735	47	N	N	2	*	765
contig_3872	81366	33	N	N	1	*	3872
contig_497	81203	21	N	N	1	*	497
contig_116	81094	5	N	N	1	*	100,111,114,116,*
contig_4327	80749	4	N	N	1	*	*,4327,*
contig_1785	80719	12	N	N	1	*	1785,-2178
contig_4521	80620	6	N	N	1	*	-5374521
contig_4448	80498	3	N	N	1	*	*,4448,*
contig_3000	80456	14	N	N	1	*	3000,-4746
contig_248	80338	9	N	N	1	*	*,248,4486
contig_350	80008	4	N	N	1	*	350,*
contig_235	79914	22	N	N	1	*	235,*
contig_3389	79816	4	N	N	1	*	*,3389,*
contig_4050	79814	5	N	N	1	*	*,4050,*
contig_3330	79778	4	N	N	1	*	*,3330,*
contig_3707	79606	3	N	N	1	*	*,3707,*
contig_2730	79438	3	N	N	1	*	*,2730,*
contig_3731	79375	9	N	N	1	*	*,3731
contig_270	79269	23	N	N	1	*	*,270,*
contig_2579	79252	4	N	N	1	*	*,2579,*
contig_1778	79142	6	N	N	1	*	*,1778,*
contig_4234	79126	4	N	N	1	*	*,4234,*
contig_2327	79100	5	N	N	1	*	*,2327,*
contig_1730	79073	4	N	N	1	*	*,-1940,1730
contig_3648	79047	9	N	N	1	*	3648
contig_3701	78969	5	N	N	1	*	*,3701,*
contig_4019	78967	4	N	N	1	*	*,4019,*
contig_1297	78936	8	N	N	1	*	17361297
contig_3072	78903	3	N	N	1	*	*,3072,*
contig_261	78585	13	N	N	1	*	*,261,-57
contig_2846	78584	8	N	N	1	*	*,4682,2846,4745
contig_2986	78510	69	N	N	3	*	56639312986
contig_2987	78460	60	N	N	3	*	566,3931,2987,4755,-4129
contig_941	78416	13	N	N	2	*	954,965,-4476,159,941,-144,141,1665,1667,1670,-971,4556,-998
contig_4846	78384	3	N	N	1	*	*,4846,*
contig_2486	78325	13	N	N	1	*	4641,-2370,-2366,2368,2486,-2272
contig_3631	78283	5	N	N	1	*	*,3631,*
contig_2122	78189	3	N	N	1	*	*,2122,*
contig_663	78100	3	N	N	1	*	*,663,*
contig_1827	77791	6	N	N	1	*	-998,4562,1827,*
contig_2315	77699	4	N	N	1	*	*,2315,*
contig_642	77656	27	N	N	1	*	*,4532,642
contig_4065	77566	9	N	N	2	*	*,4065,*
contig_4159	77321	5	N	N	1	*	*,4159,*
contig_611	77278	75	N	N	3	*	-1.21312e+24
contig_1787	77195	6	N	N	1	*	*,1787,*
contig_77	76973	17	N	N	1	*	77,-4031
contig_3519	76764	5	N	N	1	*	*,3519,*
contig_848	76594	49	N	N	2	*	4599848864
contig_3181	76527	6	N	N	1	*	*,3181,*
contig_1313	76177	61	N	N	3	*	1313
contig_539	76167	8	N	N	1	*	5394260
contig_1550	76131	3	N	N	1	*	*,1550,*
contig_344	76120	6	N	N	1	*	*,344,*
contig_2634	76104	5	N	N	1	*	2634,*
contig_1859	76011	6	N	N	1	*	1859,*
contig_545	75959	5	N	N	1	*	-551,-549,-549,-548,-4524,545,*
contig_1215	75752	22	N	N	1	*	-29851215
contig_1054	75656	15	N	N	1	*	1054,-2131
contig_2196	75609	6	N	N	1	*	*,2196,*
contig_286	75566	4	N	N	1	*	285,286,-1425
contig_4002	75347	4	N	N	1	*	*,4002,*
contig_581	75168	16	N	N	1	*	*,568,581,589
contig_1429	75133	3	N	N	1	*	*,1429,*
contig_4816	74980	3	N	N	1	*	*,4816,3583,*
contig_3363	74963	4	N	N	1	*	*,3363,*
contig_3560	74954	4	N	N	1	*	*,3560,*
contig_5	74880	5	N	N	1	*	*,5,*
contig_2663	74671	31	N	N	1	*	2663
contig_2727	74622	3	N	N	1	*	*,2727,*
contig_2542	74617	3	N	N	1	*	*,2542,*
contig_3057	74451	4	N	N	1	*	*,3057,*
contig_1053	74351	19	N	N	1	*	1051105210531080
contig_3187	74285	5	N	N	1	*	3187,-2711
contig_2286	74281	3	N	N	1	*	*,2286,*
contig_3710	74057	4	N	N	1	*	*,3710,*
contig_4435	73771	3	N	N	1	*	*,4435,*
contig_1321	73765	43	N	N	2	*	13181321
contig_1918	73721	7	N	N	1	*	*,1918,*
contig_1666	73662	7	N	N	1	*	-1667,-1665,1666,-950
contig_1348	73651	8	N	N	1	*	*,1348,*
contig_2652	73446	12	N	N	1	*	26522900
contig_2845	73446	10	N	N	1	*	*,4682,2845,4745
contig_2194	73375	6	N	N	1	*	*,2194,*
contig_4873	73132	6	N	N	1	*	*,4873
contig_68	73020	4	N	N	1	*	*,68,*
contig_4782	72787	5	N	N	1	*	-33034782
contig_533	72565	4	N	N	1	*	*,533,*
contig_45	72557	14	N	N	1	*	45,-3555
contig_3440	72553	5	N	N	1	*	*,3440,*
contig_1621	72475	9	N	N	1	*	*,4628,1621,-991
contig_836	72403	6	N	N	1	*	833836
contig_909	72308	13	N	N	1	*	-1253,-1251,-1250,-1249,-1248,-1247,-1247,1254,2961,2964,909,-2972,2973
contig_336	72039	68	N	N	3	*	-346336
contig_1781	72034	3	N	N	1	*	*,1781,*
contig_4616	71969	8	N	N	1	*	*,4616,*
contig_797	71820	25	N	N	1	*	797,-4585,-424
contig_4732	71798	54	N	N	2	*	4732
contig_3926	71749	5	N	N	1	*	*,3926,*
contig_714	71709	5	N	N	1	*	*,714,*
contig_176	71656	4	N	N	1	*	*,176,*
contig_542	71646	5	N	N	1	*	*,542,*
contig_3194	71465	3	N	N	1	*	*,3193,3194,*
contig_2555	71464	12	N	N	1	*	2555
contig_187	71372	74	N	N	3	*	187188
contig_143	71325	14	N	N	1	*	136,143,-4709,-998
contig_1657	71165	4	N	N	1	*	-1659,4633,1727,1657,-1936,-623,-617
contig_44	71053	12	N	N	2	*	44
contig_1426	70970	6	N	N	1	*	1426,4645,-1428
contig_2488	70888	7	N	N	1	*	4700,2279,2488,2823,-2363,2362
contig_2258	70761	16	N	N	1	*	2258226522702270
contig_3581	70743	4	N	N	2	*	*,3581,*
contig_4826	70553	3	N	N	1	*	*,4826,*
contig_3267	70448	11	N	N	1	*	*,3267,-4680
contig_2547	70345	10	N	N	1	*	-2460,2547,*
contig_2701	70328	4	N	N	1	*	*,2701,*
contig_935	70265	133	N	N	6	*	919,928,929,930,935,-1035
contig_4762	70236	3	N	N	1	*	*,4762,*
contig_4727	70097	5	N	N	1	*	*,4727,*
contig_395	70006	56	N	N	2	*	395
contig_1654	69665	9	N	N	1	*	*,1654
contig_2630	69604	4	N	N	1	*	*,2630,*
contig_455	69452	21	N	N	1	*	419450455
contig_789	69294	4	N	N	1	*	789,*
contig_4501	69284	61	N	N	3	*	45014718
contig_223	69217	11	N	N	1	*	4700,223,-4716,-2371,2370,-4641,-1717,-389
contig_4522	69206	13	N	N	1	*	4522
contig_1857	69139	7	N	N	1	*	1857
contig_1164	69131	14	N	N	1	*	-4619,1164,-427,-415,-414,4511,1197,2611
contig_1034	68748	61	N	N	2	*	1034
contig_37	68643	17	N	N	1	*	-1941,37,42,43,-1659
contig_4398	68614	7	N	N	1	*	*,4398,*
contig_3029	68531	9	N	N	1	*	3029
contig_1505	68433	11	N	N	1	*	1505,-1765,-1166
contig_4606	68400	4	N	N	1	*	*,4606,*
contig_345	68377	4	N	N	1	*	*,345,*
contig_2320	68374	3	N	N	1	*	*,2320,*
contig_2153	68345	4	N	N	1	*	*,2153,*
contig_4565	68159	13	N	N	1	*	*,1058,4565,-1072,4569,1073
contig_4610	67977	111	N	N	4	*	*,4610
contig_2400	67770	5	N	N	1	*	*,2400,*
contig_2346	67253	32	N	N	1	*	2346
contig_4434	67154	3	N	N	1	*	*,4434,*
contig_2606	67110	79	N	N	3	*	2606
contig_4328	66964	47	N	N	2	*	4328,-444
contig_4086	66943	3	N	N	1	*	*,4086,*
contig_3161	66893	52	N	N	2	*	*,3161,*
contig_2273	66740	17	N	N	1	*	2266,2273,-4716,-2371,-2489,2491,2823
contig_1545	66693	33	N	N	1	*	15452031
contig_2335	66401	5	N	N	1	*	*,2335,*
contig_2195	66336	6	N	N	1	*	*,2195,*
contig_2413	66295	11	N	N	1	*	3423,4793,2413,-721
contig_4786	66257	6	N	N	1	*	4786,-3319
contig_3150	66233	4	N	N	1	*	*,3150,*
contig_3641	66103	7	N	N	1	*	*,3641
contig_835	66060	8	N	N	1	*	833835
contig_796	66049	6	N	N	1	*	1224,796,-2287,-4702,*
contig_3110	65803	3	N	N	1	*	*,-3113,3110
contig_3264	65679	3	N	N	1	*	*,3264,*
contig_2451	65633	4	N	N	1	*	*,2451,*
contig_4350	65450	5	N	N	1	*	*,4350,*
contig_3657	65378	3	N	N	1	*	*,3657,*
contig_152	64968	39	N	N	1	*	-155,-148,-148,152
contig_3487	64911	3	N	N	1	*	*,3487,*
contig_1901	64811	8	N	N	1	*	*,1901,*
contig_3925	64743	11	N	N	1	*	3925
contig_2762	64712	6	N	N	1	*	*,2762,*
contig_2416	64700	21	N	N	1	*	-24152416
contig_294	64575	10	N	N	1	*	294,-2379,2377
contig_2849	64568	17	N	N	1	*	2849,-260
contig_3069	64539	5	N	N	1	*	*,3069,*
contig_1551	64446	4	N	N	1	*	1551,-1553
contig_4408	64248	5	N	N	1	*	*,4408,*
contig_3478	64082	5	N	N	1	*	*,3478,*
contig_3004	64020	37	N	N	2	*	3004
contig_1590	63972	6	N	N	1	*	*,1590,*
contig_1992	63940	34	N	N	1	*	1992,1996,*
contig_1964	63882	11	N	N	1	*	*,1964,*
contig_550	63829	5	N	N	1	*	-551,-549,550,*
contig_3192	63753	3	N	N	1	*	*,3192,*
contig_4397	63741	3	N	N	1	*	*,4397,*
contig_1419	63442	14	N	N	1	*	1419
contig_4412	63315	4	N	N	1	*	*,4412,*
contig_3341	63226	6	N	N	1	*	*,3341,*
contig_3131	63204	4	N	N	1	*	*,3131,*
contig_970	63163	11	N	N	1	*	9704560
contig_4789	63121	4	N	N	1	*	*,4789,*
contig_2360	63084	5	N	N	1	*	*,2360,*
contig_3358	63042	4	N	N	1	*	3358,*
contig_4477	63022	56	N	N	2	*	4477
contig_3765	62843	3	N	N	1	*	*,3765,*
contig_126	62818	73	N	N	3	*	1261019
contig_1556	62801	7	N	N	1	*	1556,*
contig_500	62790	10	N	N	1	*	499500
contig_3186	62731	3	N	N	1	*	*,3186
contig_726	62697	11	N	N	1	*	7.20727e+23
contig_1483	62514	11	N	N	1	*	*,1483,*
contig_3742	62499	6	N	N	1	*	3742,*
contig_4865	62487	5	N	N	1	*	*,4865,*
contig_1489	62452	4	N	N	1	*	*,1489,*
contig_840	62445	11	N	N	1	*	*,840,3022
contig_4415	62439	3	N	N	1	*	*,4415,*
contig_2121	62411	4	N	N	1	*	*,2121,*
contig_2878	62348	5	N	N	1	*	*,2878,*
contig_695	62187	13	N	N	1	*	695,-1389,-1390,-1389
contig_1635	62124	35	N	N	2	*	991635
contig_97	62111	4	N	N	1	*	97,4559,2415,-4554
contig_4781	61980	6	N	N	1	*	*,4781,*
contig_1211	61869	15	N	N	1	*	-121312116124529
contig_3165	61742	37	N	N	1	*	*,3165,*
contig_4218	61728	25	N	N	1	*	4218
contig_2198	61693	3	N	N	1	*	*,2198,*
contig_2651	61685	42	N	N	1	*	2651,-2894
contig_3343	61490	3	N	N	1	*	*,3343,*
contig_1285	61482	7	N	N	1	*	*,1285,*
contig_3854	61407	3	N	N	1	*	*,3854,*
contig_3304	61372	5	N	N	1	*	-33033304
contig_2570	61199	4	N	N	1	*	*,2570,2571,*
contig_1779	61179	5	N	N	1	*	*,1779,*
contig_3577	61120	5	N	N	1	*	*,3577,*
contig_4684	61084	6	N	N	1	*	4684,*
contig_2913	61043	75	N	N	3	*	2913
contig_1956	61039	24	N	N	1	*	1956
contig_4376	60970	4	N	N	1	*	*,4376,*
contig_3891	60947	3	N	N	1	*	*,3891,*
contig_4087	60871	5	N	N	1	*	4087,*
contig_2239	60866	4	N	N	1	*	*,2239,*
contig_4088	60850	3	N	N	1	*	*,4088,*
contig_2183	60755	6	N	N	1	*	*,2183,*
contig_4518	60698	10	N	N	1	*	4518
contig_4355	60665	4	N	N	1	*	*,4355,*
contig_650	60430	9	N	N	1	*	*,650,*
contig_3674	60395	3	N	N	1	*	*,3674,*
contig_2756	60291	4	N	N	1	*	*,2756,*
contig_1554	60239	6	N	N	1	*	*,1554
contig_3315	60228	5	N	N	1	*	*,3315,3316
contig_1661	60073	4	N	N	1	*	*,1661,*
contig_156	59984	15	N	N	1	*	-142156
contig_1409	59903	5	N	N	1	*	*,1409,*
contig_4040	59788	6	N	N	1	*	4040
contig_459	59643	7	N	N	1	*	*,459,*
contig_2277	59582	22	N	N	1	*	2277,-2371,2370
contig_3059	59550	3	N	N	1	*	*,4759,3059,*
contig_2559	59520	3	N	N	1	*	*,2559,*
contig_4626	59419	6	N	N	1	*	*,4626,*
contig_565	59412	51	N	N	1	*	-566,565,1136,1137,-91
contig_1652	59386	4	N	N	2	*	1652,*
contig_149	59369	16	N	N	1	*	1.00111e+24
contig_3993	59339	4	N	N	1	*	*,3993,*
contig_3231	59330	8	N	N	1	*	551,-2168,2166,3383,3231,-3383,-2166,2168,-551
contig_1523	59301	5	N	N	1	*	*,1523,*
contig_4503	59267	5	N	N	1	*	*,4503,*
contig_1806	59251	14	N	N	1	*	1806,-1809,253,254,254,*
contig_2566	59219	116	N	N	5	*	*,2566
contig_4450	59133	5	N	N	1	*	*,4450,*
contig_4123	59111	4	N	N	1	*	*,4123,*
contig_3472	59041	6	N	N	1	*	*,3472,*
contig_4701	59029	7	N	N	1	*	*,4016,4701,*
contig_1339	59020	3	N	N	1	*	*,1339,*
contig_1325	58975	15	N	N	1	*	1325,*
contig_3606	58922	4	N	N	1	*	*,3606,*
contig_3999	58897	3	N	N	1	*	*,3999
contig_518	58867	7	N	N	1	*	518,534,*
contig_3355	58844	8	N	N	1	*	*,3355,*
contig_4604	58808	6	N	N	1	*	*,4604,*
contig_3815	58764	3	N	N	1	*	*,3815,*
contig_2249	58443	7	N	N	1	*	4539,2249,2250,-721
contig_4318	58424	3	N	N	1	*	*,4318,*
contig_279	58307	12	N	N	1	*	2794540
contig_4020	58210	5	N	N	1	*	*,4020,*
contig_558	58189	12	N	N	1	*	558
contig_1800	58040	85	N	N	4	*	18001803
contig_3050	58035	16	N	N	1	*	*,3050,*
contig_4385	57981	3	N	N	1	*	*,4385,*
contig_306	57921	63	N	N	2	*	-302306307
contig_3605	57772	4	N	N	1	*	*,3605,*
contig_4824	57753	3	N	N	1	*	*,4824,*
contig_3199	57683	5	N	N	1	*	*,3199,*
contig_4635	57655	5	N	N	1	*	4635,*
contig_3796	57621	4	N	N	1	*	*,3796,*
contig_3247	57600	4	N	N	1	*	*,3247,*
contig_4452	57595	6	N	N	1	*	*,4452,*
contig_562	57490	20	N	N	1	*	*,562,*
contig_4710	57421	4	N	N	1	*	*,4710,-711
contig_4689	57413	4	N	N	1	*	*,4689,*
contig_1599	57400	4	N	N	1	*	*,1599,*
contig_3907	57380	3	N	N	1	*	*,3907,*
contig_351	57346	6	N	N	1	*	351,-3022
contig_722	57308	20	N	N	1	*	-739,-737,722,4690,2267,2268,2271
contig_605	57238	4	N	N	1	*	605,*
contig_3700	57187	8	N	N	1	*	*,3700,*
contig_3071	57155	3	N	N	1	*	*,3071,*
contig_3003	57065	64	N	N	2	*	3003
contig_538	57053	8	N	N	1	*	-537538
contig_423	56936	12	N	N	1	*	-795,-793,-792,423,-1227,-1224
contig_3329	56895	6	N	N	1	*	*,3329,*
contig_64	56891	4	N	N	1	*	*,64,*
contig_2541	56881	34	N	N	1	*	2541,-4718
contig_992	56832	9	N	N	1	*	*,94,992,-993,4560
contig_2203	56800	4	N	N	1	*	*,2203,*
contig_3202	56800	6	N	N	1	*	*,3202,*
contig_2680	56736	11	N	N	1	*	2680
contig_1656	56723	7	N	N	1	*	-1659463316561940
contig_725	56675	4	N	N	1	*	720,725,-4793,-3423
contig_3802	56533	3	N	N	1	*	*,3802,*
contig_3827	56494	5	N	N	1	*	*,3827,*
contig_1672	56258	6	N	N	1	*	456216721829
contig_3497	56258	3	N	N	1	*	*,3497,*
contig_4861	56225	16	N	N	1	*	4861
contig_3265	56214	4	N	N	1	*	*,3265,*
contig_832	56188	4	N	N	1	*	*,832,*
contig_3342	56158	7	N	N	1	*	*,3342,*
contig_4775	56127	3	N	N	1	*	*,4775,*
contig_3579	56066	15	N	N	1	*	*,3579,*
contig_4496	56010	50	N	N	2	*	*,4496,-2942
contig_3047	55912	5	N	N	1	*	*,3047,*
contig_2498	55834	4	N	N	1	*	*,2498,*
contig_3268	55767	6	N	N	1	*	4680,3268,*
contig_1172	55699	23	N	N	1	*	2.93812e+19
contig_2274	55580	6	N	N	1	*	-2361,2489,2372,2492,2274,-2272
contig_2726	55529	5	N	N	1	*	*,2726,*
contig_3496	55434	5	N	N	1	*	-4410,3496,*
contig_751	55367	3	N	N	1	*	*,751,*
contig_4670	55304	117	N	N	5	*	4670
contig_3566	55301	3	N	N	1	*	*,3566,*
contig_1906	55297	4	N	N	1	*	1906
contig_976	55275	10	N	N	1	*	1829,-980,976,-997,-4561,-4560
contig_4421	55164	3	N	N	1	*	*,4421,*
contig_3878	55123	4	N	N	1	*	*,3878,*
contig_1181	54897	78	N	N	4	*	-2603,-1177,1181,-2938
contig_3298	54847	4	N	N	1	*	*,3298,*
contig_3462	54825	7	N	N	1	*	-5363462
contig_153	54769	99	N	N	4	*	*,153,*
contig_3697	54752	4	N	N	1	*	*,3697,*
contig_727	54742	10	N	N	1	*	-739,-740,-737,-736,4539,727,2250,-721
contig_2310	54728	4	N	N	1	*	*,2310,*
contig_4010	54728	3	N	N	1	*	*,4010,*
contig_2057	54599	9	N	N	1	*	*,2057,*
contig_2757	54459	8	N	N	1	*	*,2757,*
contig_2705	54423	3	N	N	1	*	*,2705,*
contig_2478	54368	101	N	N	4	*	2478
contig_1584	54305	3	N	N	1	*	1584,*
contig_1907	54147	19	N	N	1	*	1907
contig_3459	54117	9	N	N	1	*	3459,-536
contig_4517	54044	12	N	N	1	*	45174519
contig_3683	54039	5	N	N	1	*	*,3683,*
contig_1110	53991	47	N	N	2	*	-2613,-4729,-1197,-4511,414,415,427,4722,-2608,-1108,1110,-1166
contig_1037	53859	53	N	N	2	*	1037,-2138
contig_4829	53774	22	N	N	1	*	4829,-3728
contig_3137	53756	3	N	N	1	*	*,3137,*
contig_4309	53693	3	N	N	1	*	*,4309,*
contig_1334	53676	7	N	N	1	*	1334
contig_4063	53568	4	N	N	1	*	*,4063,*
contig_2359	53523	10	N	N	1	*	*,2359,*
contig_4644	53421	5	N	N	1	*	4644,*
contig_3241	53316	4	N	N	1	*	3241
contig_4334	53232	3	N	N	1	*	*,4334,*
contig_92	53131	74	N	N	3	*	-589,-582,-85,92,-564,566
contig_4739	53094	3	N	N	1	*	-2583473947664760
contig_2123	53080	5	N	N	1	*	*,2123,*
contig_2650	53078	9	N	N	1	*	2650,*
contig_1718	53038	11	N	N	1	*	389,1717,1718,-4578
contig_3637	52843	3	N	N	1	*	*,3637,*
contig_709	52786	5	N	N	1	*	*,709
contig_4656	52738	4	N	N	1	*	*,4656,*
contig_1478	52621	4	N	N	1	*	*,1478
contig_3393	52388	3	N	N	1	*	*,3393,*
contig_4821	52388	4	N	N	1	*	4821,*
contig_2546	52321	30	N	N	1	*	-24602546
contig_535	52297	4	N	N	1	*	*,-534,535,*
contig_3658	52124	4	N	N	1	*	*,3658,*
contig_3289	52087	23	N	N	1	*	3289
contig_1449	51952	5	N	N	1	*	*,1449,*
contig_3758	51888	7	N	N	1	*	*,3758,*
contig_4117	51880	8	N	N	1	*	4117
contig_1742	51827	6	N	N	1	*	*,1742,*
contig_3350	51815	3	N	N	1	*	*,3350,*
contig_1354	51665	11	N	N	1	*	1354
contig_1868	51648	19	N	N	1	*	*,1868,*
contig_2499	51596	4	N	N	1	*	*,4717,2499,*
contig_799	51479	5	N	N	1	*	-795,-793,-792,799,1658,1659
contig_1619	51453	9	N	N	1	*	46271619
contig_2857	51452	4	N	N	1	*	*,-3601,2857,-2070,*
contig_4335	51444	4	N	N	1	*	*,4335,*
contig_1715	51361	47	N	N	2	*	1253,4587,1257,1714,-4640,1715,-384,377,373
contig_3418	51043	3	N	N	1	*	*,3418,*
contig_4205	51035	3	N	N	1	*	*,4205,*
contig_1386	50769	15	N	N	1	*	99,1386,-2912,-2907
contig_224	50662	13	N	N	1	*	215,889,224,*
contig_3832	50490	4	N	N	1	*	*,3832,*
contig_2548	50395	63	N	N	3	*	2548
contig_3716	50250	3	N	N	1	*	*,3716,*
contig_842	50188	3	N	N	1	*	*,842,*
contig_4620	50118	4	N	Y	1	*	4620,*
contig_129	50111	19	N	N	1	*	-892,129,-221,-215
contig_1006	50078	9	N	N	1	*	997,1005,1006,-977
contig_4268	50006	4	N	N	1	*	*,4268,*
contig_4600	49971	3	N	N	1	*	4600
contig_3404	49930	8	N	N	1	*	*,925,3404,4792,-4547
contig_1324	49893	9	N	N	1	*	*,1324,*
contig_1692	49891	5	N	N	1	*	*,1692,*
contig_3321	49672	7	N	N	1	*	*,3321,*
contig_973	49616	5	N	N	1	*	*,973,*
contig_3385	49534	10	N	N	1	*	*,3385,*
contig_426	49463	11	N	N	1	*	-795,-793,-792,-794,426,-1224
contig_1896	49313	4	N	N	1	*	*,1896,*
contig_716	49268	5	N	N	1	*	716,*
contig_1998	49251	10	N	N	1	*	*,-1996,1998,*
contig_1180	49157	81	N	Y	3	*	1180
contig_843	49098	3	N	N	1	*	*,843,*
contig_150	49072	38	N	N	1	*	-155,-147,150,-1459,-1458,*
contig_2353	48974	9	N	N	1	*	*,2353,*
contig_3046	48923	4	N	N	1	*	*,3046,*
contig_1802	48686	23	N	N	1	*	1802,1808,253,254,*
contig_3373	48639	6	N	N	1	*	*,3373,*
contig_3357	48575	5	N	N	1	*	3357,*
contig_3779	48492	8	N	N	1	*	*,3778,3779,*
contig_3773	48487	23	N	Y	1	3724	*,3773,*
contig_4022	48445	3	N	N	1	*	*,4022,*
contig_790	48442	7	N	N	1	*	*,790,*
contig_3853	48437	3	N	N	1	*	*,3853,*
contig_3510	48411	3	N	N	1	*	*,3510,*
contig_2615	48362	8	N	N	1	*	589,2615,-2611
contig_1124	48324	26	N	N	1	*	*,1124
contig_2882	48299	39	N	Y	1	*	2882
contig_652	48269	7	N	N	1	*	*,652,*
contig_2683	48061	9	N	Y	1	*	*,2683,*
contig_2563	48007	4	N	Y	1	3940	*,2563,*
contig_4114	47955	3	N	N	1	*	*,4112,4114,*
contig_3776	47886	19	N	Y	1	3912	*,3776,*
contig_4085	47869	4	N	N	1	*	*,4085,*
contig_2238	47828	3	N	N	1	*	*,2238,*
contig_3713	47814	3	N	Y	1	*	*,3713,*
contig_4410	47725	7	N	Y	1	*	4410
contig_3639	47638	4	N	N	1	*	*,3639,*
contig_760	47537	11	N	Y	1	*	760
contig_3575	47439	5	N	N	1	*	*,3575,*
contig_1144	47382	8	N	N	1	*	1144,*
contig_1526	47320	6	N	N	1	*	*,-4620,1526,*
contig_948	47263	5	N	N	1	*	948,-4562,997
contig_3759	47248	3	N	N	1	*	*,3759,*
contig_4725	47074	31	N	Y	1	*	4725
contig_4687	47053	5	N	N	1	*	*,4687,*
contig_3934	47030	4	N	N	1	*	*,3934,*
contig_4047	46991	5	N	N	1	*	4047,-2842,-1023,1019
contig_4059	46931	4	N	N	1	*	*,4059,*
contig_1697	46895	3	N	N	1	*	*,1697,*
contig_3943	46865	3	N	Y	1	3760	*,3943
contig_4519	46741	11	N	Y	1	*	4519
contig_2678	46520	4	N	N	1	*	*,2678,*
contig_2759	46492	6	N	N	1	*	*,2759,*
contig_4651	46489	4	N	N	1	*	*,4651,*
contig_2237	46430	3	N	N	1	*	*,2237,*
contig_4391	46429	7	N	N	1	*	*,4391,*
contig_4723	46395	5	N	N	1	*	2180,4723,*
contig_1828	46287	13	N	N	1	*	4561,999,1828,-2446
contig_718	46176	5	N	N	1	*	*,718,*
contig_3719	46167	35	N	N	1	*	3719
contig_4142	46133	3	N	N	1	*	*,4142,*
contig_4717	45999	5	N	Y	1	*	*,4717
contig_2837	45979	17	N	N	1	*	282928372840
contig_3109	45752	6	N	N	1	*	*,3109,*
contig_4646	45752	9	N	Y	1	*	4646
contig_4605	45685	7	N	N	1	*	*,4605,*
contig_2838	45669	23	N	N	1	*	282928382840
contig_3457	45645	6	N	Y	1	*	3457
contig_3614	45628	3	N	N	1	*	*,3614,*
contig_746	45623	18	N	Y	1	*	*,746
contig_4854	45582	3	N	N	1	*	*,4854,*
contig_463	45504	3	N	N	1	*	*,463,*
contig_287	45493	6	N	N	1	*	285,287,38,42
contig_2682	45456	9	N	Y	1	3462	*,2682,*
contig_128	45429	10	N	N	1	*	889890128892
contig_557	45412	8	N	N	1	*	*,557,*
contig_2879	45395	4	N	N	1	*	*,2879,*
contig_4650	45353	10	N	N	1	*	1811,4650,-512,4516
contig_3799	45272	17	N	Y	1	*	3799
contig_3200	45214	4	N	N	1	*	*,3200,*
contig_2390	45190	3	N	N	1	*	*,2390,*
contig_1530	45177	11	N	N	1	*	*,1530,*
contig_4702	45104	4	N	Y	1	*	*,4702
contig_3491	45056	8	N	Y	1	3660	*,3491,*
contig_2779	45002	4	N	N	1	*	*,2779,-4598
contig_4730	44954	3	N	Y	1	*	4730,*
contig_383	44948	40	N	N	1	*	-373,383,-1714,-1257,-4587,-1253
contig_2704	44924	5	N	Y	1	3504	*,2704,*
contig_2675	44921	9	N	N	1	*	*,2675,*
contig_4683	44886	3	N	N	1	*	*,4683,*
contig_996	44761	3	N	N	1	*	996998
contig_1609	44695	4	N	N	1	*	16091612
contig_2821	44564	7	N	N	1	*	*,2821,*
contig_1578	44515	4	N	N	1	*	*,1578,*
contig_4089	44467	60	N	Y	2	*	4089
contig_3952	44443	4	N	N	1	*	*,3952,*
contig_3163	44439	177	N	Y	8	3594	*,3163,*
contig_1007	44434	8	N	N	1	*	4561,997,1005,1007,-977,980,-1829
contig_3728	44429	44	N	Y	1	*	3728
contig_3600	44418	7	N	N	1	*	*,3600,*
contig_2206	44364	15	N	Y	1	*	*,2206,*
contig_743	44350	4	N	N	1	*	*,743,*
contig_262	44328	45	N	N	2	*	262
contig_2983	44169	34	N	N	1	*	4129,2983,-2966
contig_4456	44165	5	N	N	1	*	*,4456,*
contig_1940	44162	5	N	Y	1	*	1940,*
contig_2294	44142	3	N	Y	1	*	*,2294,*
contig_1604	44090	4	N	N	1	*	*,1604,*
contig_2784	44088	3	N	Y	1	4066	2784,*
contig_3035	44017	13	N	Y	1	*	3035
contig_1206	44003	12	N	N	1	*	*,1206,*
contig_2751	43994	4	N	N	1	*	*,2751,*
contig_2868	43986	19	N	Y	1	*	*,2868
contig_4481	43936	91	N	Y	4	3540	*,4481,*
contig_2520	43808	4	N	N	1	*	*,2520,*
contig_4714	43806	9	N	N	1	*	100347142446
contig_1130	43788	20	N	N	1	*	-1140,-1136,-1135,1130,-1126,-1117
contig_2973	43753	96	N	Y	4	*	2973
contig_2540	43744	6	N	N	1	*	2540,-4718
contig_689	43738	3	N	N	1	*	*,689,*
contig_4417	43702	3	N	N	1	*	*,4417,*
contig_4347	43692	4	N	N	1	*	*,4347,*
contig_1929	43664	3	N	N	1	*	*,1929,*
contig_2755	43654	5	N	N	1	*	*,2755,*
contig_1713	43468	15	N	N	1	*	1253,4587,1257,1714,-4640,1713,2776,-1716,-384,373
contig_4339	43395	21	N	N	1	*	*,4339,*
contig_433	43370	6	N	N	1	*	*,433,*
contig_1655	43342	13	N	N	1	*	*,1655,*
contig_4126	43340	3	N	N	1	*	*,4126,*
contig_3222	43336	5	N	N	1	*	*,3222,*
contig_1674	43334	6	N	N	1	*	-4476,159,1674,-4743,-2823
contig_2114	43308	5	N	N	1	*	2114,*
contig_2720	43246	21	N	N	1	*	*,2720,*
contig_4718	43222	24	N	Y	1	*	4718
contig_730	43220	6	N	N	1	*	724,730,-3423,733,734,736,737
contig_1503	43086	82	N	Y	3	*	1503,*
contig_4467	43067	3	N	Y	1	*	*,4467
contig_86	43059	9	N	N	1	*	81,86,-2439
contig_2617	42947	9	N	N	1	*	2614,2617,2616,-592,-4525
contig_2421	42931	92	N	Y	4	3920	2421,*
contig_580	42861	12	N	N	1	*	*,580,*
contig_2169	42807	8	N	N	1	*	-2164,2169,-3383,-2166,-4691
contig_3019	42793	3	N	N	1	*	*,3019,*
contig_4046	42711	7	N	N	1	*	4046,*
contig_1774	42652	25	N	N	1	*	1774,*
contig_1955	42651	74	N	Y	3	*	1955
contig_2694	42552	5	N	N	1	*	*,2694,*
contig_4033	42527	4	N	N	1	*	*,4033,*
contig_2629	42511	6	N	N	1	*	*,2629,*
contig_735	42423	5	N	N	1	*	-737,-736,-734,735,*
contig_2893	42385	15	N	N	1	*	2893
contig_1232	42376	14	N	N	1	*	826,828,1232,-424
contig_4731	42365	11	N	Y	1	*	4731
contig_2150	42350	4	N	N	1	*	*,2150,*
contig_499	42319	7	N	Y	1	*	499
contig_3875	42272	3	N	N	1	*	*,3875,*
contig_4462	42265	5	N	N	1	*	*,4462,*
contig_1399	42171	7	N	N	1	*	99,1399,-999,-4561
contig_1479	42151	8	N	N	1	*	*,1479,*
contig_1073	41880	25	N	Y	1	*	1073
contig_1377	41854	28	N	N	1	*	-9.84982e+16
contig_1839	41821	111	N	Y	5	*	1839
contig_3761	41820	4	N	N	1	*	*,3761,*
contig_4440	41788	4	N	N	1	*	*,4440,*
contig_2236	41782	5	N	N	1	*	*,2236,*
contig_1101	41639	48	N	N	2	*	-4729,-1197,-4511,414,415,427,4722,-2608,-2609,-1108,-1102,-1100,1101,-1166
contig_1662	41609	5	N	N	1	*	1662,*
contig_2966	41598	49	N	Y	2	*	2966
contig_3475	41548	3	N	N	1	*	*,3475,*
contig_834	41499	10	N	N	1	*	834
contig_504	41484	5	N	N	1	*	504,-514
contig_862	41483	6	N	N	1	*	*,854,4547,862,3012
contig_3486	41453	9	N	N	1	*	*,3486,*
contig_200	41388	3	N	N	1	*	*,200,*
contig_1623	41365	13	N	N	1	*	4629,1623,-4685,-2138
contig_3661	41163	4	N	N	1	*	*,-4823,3661,*
contig_2968	41146	57	N	N	2	*	-1253,-1251,-1250,-1249,-1248,-1247,-1247,1254,2961,2964,2968,-2972,2973
contig_3544	41134	17	N	Y	1	3678	*,3544,*
contig_2967	41107	20	N	N	1	*	-1253,-1251,-1250,-1249,-1248,-1247,1254,2961,2964,2967,2970,2973
contig_2234	41080	4	N	N	1	*	2234,*
contig_2558	41055	21	N	Y	1	3442	*,2558,*
contig_2159	41040	41	N	N	2	*	-4524,546,2159,2160,2163,-2164
contig_3158	41027	45	N	N	2	*	*,3158,*
contig_3904	40975	7	N	N	1	*	*,3904,-3216
contig_4818	40969	4	N	Y	1	*	*,4818
contig_4116	40951	3	N	N	1	*	*,4112,4113,4116
contig_1463	40894	4	N	N	1	*	*,1458,1459,1459,1463,-4096,-4760
contig_701	40866	7	N	N	1	*	4536701
contig_2031	40858	38	N	Y	1	*	2031
contig_315	40852	15	N	N	1	*	312,315,*
contig_892	40709	24	N	Y	1	*	892
contig_2575	40698	10	N	N	1	*	47252575
contig_177	40673	24	N	N	1	*	177,-1470
contig_408	40583	14	N	N	1	*	408,-1226,-1224
contig_3915	40557	3	N	N	1	*	*,3915,*
contig_3905	40556	6	N	N	1	*	32163905
contig_1797	40542	7	N	N	1	*	*,1796,1796,1796,1796,1796,1796,1796,1796,1796,1796,1796,1796,1796,1796,1796,1796,1796,1796,1796,1796,1796,1796,1797,-3123,-2830
contig_2487	40475	15	N	N	1	*	-2366,2368,2487,-4743
contig_543	40471	4	N	N	1	*	*,543,*
contig_732	40466	12	N	N	1	*	7.24454e+24
contig_3167	40462	10	N	N	1	*	*,3167,*
contig_520	40457	5	N	N	1	*	*,520,*
contig_563	40438	21	N	N	2	*	*,563,*
contig_2533	40430	35	N	N	1	*	*,2533
contig_1980	40412	17	N	N	1	*	*,1980,1981
contig_1470	40406	14	N	Y	1	*	1470
contig_860	40404	14	N	N	1	*	*,860,*
contig_2145	40392	9	N	Y	1	*	2145
contig_2112	40310	5	N	N	1	*	*,2112,*
contig_2500	40307	4	N	N	1	*	*,4717,2500,*
contig_282	40194	9	N	Y	1	*	282
contig_3020	40162	4	N	N	1	*	*,3020,*
contig_2446	40141	11	N	Y	1	*	2446
contig_96	40096	14	N	N	2	*	96,-987,4559,2415,-4554
contig_2345	40044	6	N	N	1	*	2345,*
contig_3527	40044	3	N	N	1	*	*,3527,*
contig_1783	40042	3	N	N	1	*	*,1783,*
contig_1411	40010	5	N	N	1	*	*,1411,*
contig_2401	39993	10	N	N	1	*	2401
contig_3190	39973	4	N	N	1	*	*,3190,*
contig_4198	39893	4	N	Y	1	1042	*,4198,*
contig_4486	39883	15	N	Y	1	*	4486
contig_2858	39870	7	N	Y	1	112	*,2858,*
contig_1533	39799	8	N	N	1	*	*,1533,*
contig_3391	39776	25	N	N	4	*	*,3391,*
contig_3858	39754	33	N	N	1	*	2973858
contig_3651	39719	5	N	N	1	*	*,3651,*
contig_3596	39675	4	N	N	1	*	*,3596,*
contig_3996	39633	4	N	N	1	*	*,3996,*
contig_1423	39613	8	N	N	1	*	1423
contig_3474	39570	28	N	N	5	*	*,3474,*
contig_984	39563	65	N	Y	3	*	984
contig_3924	39469	6	N	N	1	*	*,3924,*
contig_3866	39445	4	N	N	1	*	*,3866,*
contig_1281	39434	8	N	N	1	*	*,1281,*
contig_3030	39425	4	N	N	1	*	3030,*
contig_2750	39409	3	N	N	1	*	*,2750,*
contig_2736	39408	4	N	N	1	*	*,2736,-514
contig_1021	39311	12	N	N	1	*	1021,-1023,1019
contig_2984	39295	48	N	N	2	*	4129,-4755,-2985,2984,*
contig_1841	39281	4	N	N	1	*	1841,-4655
contig_3417	39156	11	N	Y	1	3888	*,3417,*
contig_530	39143	16	N	Y	1	*	530
contig_4551	39025	28	N	N	1	*	-1114,913,4551,-1089
contig_2116	38922	51	N	N	3	*	*,4803,2116
contig_3115	38918	3	N	N	1	*	*,3115,*
contig_4443	38913	6	N	N	1	*	*,4443,*
contig_341	38903	5	N	N	1	*	*,341,*
contig_1884	38865	3	N	Y	1	54	*,1884,*
contig_1978	38719	10	N	N	1	*	*,1978,*
contig_3455	38660	5	N	Y	1	3304	*,3455,*
contig_1569	38589	5	N	N	1	*	*,-1567,4623,1569
contig_257	38533	33	N	N	1	*	257,-1867
contig_4168	38514	3	N	N	1	*	*,4168,*
contig_1040	38480	8	N	Y	1	*	*,1040,*
contig_3051	38458	7	N	N	1	*	*,3051,*
contig_1235	38363	66	N	Y	3	3868	*,1235,*
contig_4746	38343	28	N	Y	1	*	4746
contig_2330	38290	15	N	N	1	*	*,-2329,2330,-984
contig_2156	38277	3	N	N	1	*	*,2156,*
contig_3864	38269	50	N	Y	2	3026	*,3864,*
contig_4108	38262	4	N	N	1	*	*,4108,*
contig_2907	38250	41	N	Y	1	*	2907
contig_820	38238	18	N	Y	1	*	820
contig_4365	38198	3	N	N	1	*	*,4365,*
contig_3301	38182	4	N	N	1	*	*,3301,*
contig_3582	38137	7	N	N	1	*	*,3582,*
contig_3778	38067	5	N	Y	1	*	*,3778
contig_178	38052	12	N	N	1	*	178,-1470
contig_140	38024	7	N	N	1	*	136140
contig_3725	38007	3	N	N	1	*	*,3725,*
contig_2898	38004	38	N	N	1	*	2894,2898,2900,-2642
contig_2668	37772	10	N	Y	1	3458	*,2668,*
contig_2797	37730	3	N	N	1	*	*,2797,*
contig_2149	37702	3	N	N	1	*	*,2149,*
contig_4653	37699	43	N	Y	1	*	4653
contig_1893	37693	7	N	N	1	*	*,1893,*
contig_1739	37586	4	N	Y	1	*	*,1739
contig_2162	37551	3	N	N	1	*	2164,-2163,-2160,2162,*
contig_2389	37371	11	N	N	1	*	-3406,3407,2389,-2992
contig_2827	37359	19	N	N	1	*	-2829,-2826,2827,2996
contig_2783	37280	7	N	N	1	*	2783
contig_2572	37241	3	N	N	1	*	*,-2571,2572,*
contig_4138	37220	3	N	N	1	*	*,4138,*
contig_3419	37208	4	N	N	1	*	*,3419,*
contig_867	37207	19	N	N	1	*	867
contig_1816	37190	4	N	Y	1	3298	*,1816,*
contig_498	37170	8	N	Y	1	6	*,498,*
contig_747	37158	57	N	Y	2	3086	*,747
contig_4386	37148	9	N	N	1	*	*,4386,*
contig_559	36892	8	N	N	1	*	559
contig_4337	36890	3	N	N	1	*	*,4337,*
contig_4671	36814	6	N	N	1	*	19424671
contig_2095	36810	5	N	Y	1	60	*,2095,*
contig_4302	36808	3	N	N	1	*	*,4302,*
contig_4015	36804	5	N	N	1	*	*,4015,*
contig_861	36796	41	N	N	1	*	*,854,861,864
contig_256	36781	11	N	N	1	*	*,256
contig_3546	36742	4	N	N	1	*	*,3546,*
contig_1952	36737	13	N	N	1	*	*,1952,*
contig_4283	36721	3	N	N	1	*	*,4283,*
contig_2662	36720	5	N	N	1	*	*,2662
contig_222	36631	3	N	N	1	*	-889,222,-221,-215
contig_3736	36598	3	N	N	1	*	*,3736,*
contig_4248	36595	6	N	N	1	*	*,4248,*
contig_4115	36585	7	N	N	1	*	4115
contig_2285	36573	4	N	N	1	*	*,2285,*
contig_566	36568	161	N	Y	7	*	566
contig_2550	36464	13	N	Y	1	3262	*,2550
contig_3636	36456	10	N	N	1	*	3636,-3552
contig_519	36455	5	N	N	1	*	*,519,*
contig_3935	36414	6	N	N	1	*	*,3935,*
contig_2079	36409	57	N	N	3	*	2079,*
contig_436	36393	37	N	Y	1	*	436
contig_2148	36384	3	N	N	1	*	2148,*
contig_1846	36376	10	N	N	1	*	1846,-2912,-2907
contig_4064	36363	3	N	N	1	*	*,4064,*
contig_20	36360	4	N	N	1	*	*,20,*
contig_1882	36290	18	N	Y	1	52	*,1882,*
contig_4439	36275	8	N	N	1	*	*,4439,*
contig_1455	36251	9	N	N	1	*	1455,-4095,-4760
contig_1733	36201	14	N	N	1	*	*,1733,*
contig_2770	36173	5	N	N	1	*	*,2770
contig_2825	36168	16	N	N	1	*	282528262829
contig_3784	36162	4	N	N	1	*	*,3784,*
contig_1070	36148	25	N	Y	1	*	1070
contig_3477	36143	8	N	N	1	*	-237723793477
contig_1886	36112	8	N	N	1	*	1886,1888,*
contig_4479	36100	20	N	Y	1	*	4479
contig_3037	36024	3	N	N	1	*	3035,3037,-3036
contig_3370	35987	13	N	Y	1	3636	*,3370,*
contig_59	35925	7	N	N	1	*	59,-4486
contig_1122	35836	10	N	N	1	*	*,1122,*
contig_1229	35817	8	N	N	1	*	1224,1227,1229,*
contig_3257	35795	6	N	Y	1	4036	*,3257,*
contig_920	35713	47	N	N	2	*	920,*
contig_3226	35699	10	N	N	1	*	*,3226,*
contig_800	35668	14	N	N	1	*	-795,-793,-792,800,-1224
contig_1267	35661	39	N	Y	1	*	1267,*
contig_3380	35605	4	N	N	1	*	*,3380,*
contig_4245	35554	3	N	N	1	*	*,4245,*
contig_4189	35552	3	N	N	1	*	*,4189,*
contig_4855	35510	10	N	N	1	*	*,4855,-4655
contig_1333	35474	4	N	N	1	*	*,1333
contig_4759	35471	4	N	Y	1	*	*,4759
contig_1424	35405	8	N	N	1	*	1424,-4646
contig_4774	35405	3	N	N	1	*	*,4774,*
contig_4427	35399	4	N	N	1	*	*,4427,*
contig_1928	35371	3	N	N	1	*	*,1928,*
contig_3283	35323	31	N	Y	1	3624	*,3283,*
contig_4032	35311	5	N	N	1	*	*,4032,*
contig_3197	35298	5	N	N	1	*	*,3197,*
contig_4367	35218	4	N	N	1	*	*,4367,*
contig_4822	35194	4	N	Y	1	*	4822
contig_3453	35189	7	N	N	1	*	*,3453,*
contig_3857	35172	4	N	N	1	*	*,3857,*
contig_3643	35168	4	N	N	1	*	*,3643,*
contig_2012	35155	9	N	N	1	*	*,2012,*
contig_2723	35140	3	N	N	1	*	*,2723,*
contig_2574	35127	30	N	Y	1	*	2574
contig_3216	34975	8	N	Y	1	*	3216
contig_1751	34950	4	N	N	1	*	17511752
contig_406	34948	10	N	N	1	*	1.22412e+22
contig_457	34931	5	N	N	1	*	*,457,*
contig_662	34910	8	N	N	1	*	*,662,*
contig_58	34870	6	N	N	1	*	58,-4486
contig_3692	34781	5	N	N	1	*	*,3692,*
contig_389	34761	24	N	Y	1	*	389
contig_2938	34741	70	N	Y	3	*	2938
contig_1685	34649	3	N	N	1	*	*,1685,*
contig_3757	34639	5	N	N	1	*	*,3757,*
contig_319	34571	25	N	N	1	*	3235,-320,-318,319,-4497,-4494
contig_1304	34550	11	N	N	1	*	1304
contig_3865	34550	3	N	N	1	*	*,3865,*
contig_1402	34538	37	N	N	1	*	9.91402e+17
contig_4833	34455	4	N	N	1	*	*,4833,*
contig_3991	34409	9	N	Y	1	*	3991
contig_4175	34316	3	N	N	1	*	*,4175,*
contig_1583	34298	5	N	N	1	*	*,1583,*
contig_3091	34260	5	N	N	1	*	*,3091,*
contig_3269	34208	5	N	N	1	*	*,3269,*
contig_4061	34206	4	N	N	1	*	*,4061,*
contig_1337	34180	3	N	N	1	*	*,1337,*
contig_3795	34011	3	N	N	1	*	*,3795,*
contig_81	33946	143	N	Y	6	*	81
contig_4424	33931	4	N	N	1	*	*,4424,*
contig_3684	33930	4	N	N	1	*	37173684
contig_3988	33897	4	N	N	1	*	*,3988,*
contig_3703	33846	5	N	Y	1	3734	*,3703,*
contig_4236	33740	5	N	Y	1	3634	*,4236,*
contig_2758	33730	3	N	N	1	*	*,2758,*
contig_3769	33683	4	N	N	1	*	*,3769,*
contig_1096	33635	20	N	N	1	*	1096
contig_4110	33616	4	N	N	1	*	*,4110,*
contig_1837	33497	37	N	N	2	*	1837
contig_4275	33491	9	N	Y	1	3408	*,4275,*
contig_3327	33481	4	N	N	1	*	*,3327,*
contig_4455	33425	4	N	N	1	*	*,4455,*
contig_2894	33328	20	N	Y	1	*	2894
contig_2621	33314	3	N	Y	1	*	*,2621
contig_2223	33306	3	N	Y	1	3952	2223,*
contig_4369	33249	4	N	N	1	*	*,4369,*
contig_4499	33194	27	N	Y	1	*	4499
contig_3053	33192	3	N	N	3	*	*,3053,*
contig_761	33121	3	N	N	1	*	760,761,*
contig_3936	33031	4	N	N	1	*	*,3936,*
contig_2494	32987	18	N	N	1	*	-2823,-2491,2489,2371,4716,2492,2494,-2279,-4700
contig_4160	32982	6	N	N	1	*	*,4160,*
contig_4864	32926	4	N	N	1	*	*,4864,*
contig_587	32905	33	N	Y	1	3070	587
contig_3937	32865	3	N	N	1	*	*,3937,*
contig_1428	32849	11	N	Y	1	*	1428
contig_934	32821	12	N	N	1	*	919932934937
contig_267	32808	3	N	N	1	*	*,267,*
contig_100	32789	18	N	Y	1	*	100
contig_4396	32766	4	N	N	1	*	*,4396,*
contig_3345	32675	14	N	Y	1	3018	*,3345,*
contig_215	32672	48	N	Y	2	*	215
contig_4290	32644	4	N	N	1	*	*,4290,*
contig_4210	32624	5	N	N	1	*	*,4210,*
contig_1943	32618	5	N	N	1	*	1943,*
contig_4760	32578	15	N	Y	1	*	4760
contig_4109	32543	3	N	N	1	*	*,4109,*
contig_1815	32527	103	N	Y	5	3298	*,1815,*
contig_4392	32518	5	N	N	1	*	*,4392,*
contig_1318	32485	68	N	Y	2	*	1318
contig_250	32452	9	N	N	1	*	249,250,*
contig_3944	32422	3	N	N	1	*	*,3944,*
contig_3352	32361	14	N	N	1	*	*,3352,*
contig_1338	32358	5	N	N	1	*	*,1338,*
contig_3512	32332	3	N	N	1	*	*,3512,*
contig_4416	32308	6	N	N	1	*	*,4416,*
contig_4813	32307	15	N	N	1	*	*,4812,4813,*
contig_2485	32291	3	N	N	1	*	*,2485,*
contig_2365	32230	3	N	N	1	*	2365,-2367,2366,2370,-4641
contig_573	32190	11	N	N	1	*	*,568,573,1444,*
contig_3619	32167	3	N	N	1	*	*,4818,3619,-4818,*
contig_905	32164	24	N	N	1	*	-919,-917,-914,-910,905,-900,-899,-899,-899,-899
contig_2184	32128	3	N	N	1	*	*,2184,*
contig_3680	32124	6	N	N	1	*	*,3680,*
contig_933	32116	4	N	N	1	*	919933936937
contig_2653	32021	4	N	N	1	*	*,2653,*
contig_3295	32000	3	N	N	1	*	*,3295,*
contig_3953	31945	3	N	N	1	*	*,3953,*
contig_3801	31912	3	N	N	1	*	*,3801,*
contig_979	31806	5	N	N	1	*	1829,-980,979,-1000
contig_1332	31739	3	N	Y	1	3180	*,1332,*
contig_2157	31738	4	N	N	1	*	*,2157,*
contig_1856	31710	4	N	N	1	*	1856
contig_2635	31709	7	N	N	1	*	*,2635,*
contig_636	31621	50	N	Y	2	*	*,636
contig_3263	31596	67	N	Y	3	3936	*,3263,*
contig_4049	31574	4	N	N	1	*	*,4049,*
contig_4264	31538	3	N	N	1	*	*,4264,*
contig_4586	31440	60	N	Y	2	2336	*,4586,*
contig_1176	31398	42	N	N	2	*	1176
contig_251	31383	10	N	N	1	*	249,251,*
contig_514	31374	13	N	Y	1	*	514
contig_3780	31337	4	N	N	1	*	*,3780,*
contig_4393	31332	14	N	N	1	*	*,4393,*
contig_4451	31308	3	N	N	1	*	*,4451,*
contig_1564	31275	6	N	N	1	*	1564
contig_57	31250	79	N	Y	4	*	57
contig_3114	31189	3	N	N	1	*	*,-3113,3114,*
contig_1999	31164	4	N	N	1	*	*,-1996,-1996,1999,*
contig_1728	31137	5	N	N	1	*	-1659,4633,1727,1728,-1938,-623,-617,-617
contig_1152	31130	53	N	Y	2	*	1152
contig_1994	31078	48	N	Y	2	3324	*,1994,*
contig_4636	31042	6	N	Y	1	236	*,4636,*
contig_4003	31007	4	N	N	1	*	*,4003,*
contig_937	30981	50	N	Y	2	*	937
contig_2828	30972	13	N	N	1	*	-2829,-2826,2828
contig_1807	30966	40	N	N	1	*	*,-254,-253,-1808,1807
contig_3851	30945	3	N	N	1	*	*,3851,*
contig_3125	30942	3	N	N	1	*	*,3125,*
contig_3364	30941	6	N	N	1	*	*,3364,*
contig_2584	30930	3	N	N	1	*	*,2584,*
contig_7	30923	8	N	N	1	*	*,7,*
contig_609	30909	4	N	Y	1	3846	*,609,*
contig_325	30870	59	N	Y	3	*	325
contig_2231	30830	3	N	N	1	*	*,2231,*
contig_4247	30802	3	N	N	1	*	*,4247,*
contig_3413	30793	8	N	N	1	*	3406,3413,*
contig_2733	30782	5	N	N	1	*	2733
contig_2283	30751	4	N	N	1	*	*,-2282,2283,*
contig_3111	30742	5	N	Y	1	4022	*,3111,*
contig_552	30719	6	N	N	1	*	*,552,*
contig_495	30706	6	N	N	1	*	*,495,*
contig_4333	30671	5	N	N	1	*	*,4333,*
contig_1941	30670	14	N	Y	1	*	1941
contig_4090	30610	16	N	N	1	*	*,4090,*
contig_791	30545	3	N	N	1	*	*,791,*
contig_2903	30451	16	N	N	1	*	*,2903,*
contig_785	30442	9	N	N	1	*	*,785,*
contig_3182	30423	4	N	N	1	*	*,3182,*
contig_3452	30378	7	N	N	1	*	*,3452,*
contig_4597	30334	63	N	Y	2	3166	*,4597,*
contig_731	30326	4	N	N	1	*	724,4538,731,*
contig_89	30320	13	N	N	1	*	-95,-93,89,-1072,4569,1073
contig_4504	30315	5	N	N	1	*	4504,*
contig_3235	30298	4	N	Y	1	*	3235
contig_4228	30290	4	N	N	1	*	*,4228,*
contig_4340	30284	12	N	Y	1	224	*,4340,*
contig_600	30248	56	N	N	9	*	*,600,*
contig_1288	30231	3	N	N	1	*	*,1288,*
contig_4105	30229	3	N	N	1	*	*,4105,*
contig_1484	30125	6	N	N	1	*	*,1484,*
contig_4737	30123	11	N	N	1	*	4737,-436
contig_3693	30097	6	N	N	1	*	*,3693,*
contig_3565	30044	3	N	N	1	*	*,3565,*
contig_637	30028	109	N	Y	5	*	637
contig_1668	29987	28	N	N	1	*	1668
contig_1213	29964	46	N	Y	2	*	1213
contig_943	29946	15	N	N	1	*	4489,-139,144,943,-993,4560
contig_2856	29823	9	N	N	1	*	*,259,2856
contig_4348	29816	3	N	N	1	*	*,4348,*
contig_647	29791	5	N	N	1	*	*,647,*
contig_2120	29758	4	N	N	1	*	*,2120,*
contig_4304	29756	4	N	N	1	*	*,4304,*
contig_1750	29710	16	N	N	1	*	17501752
contig_4664	29678	9	N	N	1	*	*,4664,*
contig_1378	29658	6	N	N	1	*	98813782464
contig_339	29601	6	N	N	1	*	*,339,*
contig_4225	29588	3	N	N	1	*	*,4225,*
contig_578	29552	79	N	N	3	*	*,578
contig_4100	29523	4	N	N	1	*	*,4100,*
contig_1305	29488	10	N	N	1	*	1305,-4598
contig_4506	29476	68	N	N	3	*	3.73386e+18
contig_2011	29459	3	N	N	1	*	*,2011,*
contig_4738	29456	4	N	N	1	*	*,4738,*
contig_3916	29432	5	N	N	1	*	*,3916,*
contig_4373	29387	7	N	N	1	*	*,4373,*
contig_3328	29343	3	N	N	1	*	*,3328,*
contig_3439	29310	3	N	N	1	*	*,3439,*
contig_506	29246	7	N	Y	1	3052	*,506,*
contig_2782	29171	5	N	N	1	*	*,2782,*
contig_1534	29158	34	N	Y	1	*	*,1534
contig_2667	29140	5	N	Y	1	3458	*,2667
contig_3743	29101	3	N	N	1	*	*,3743,*
contig_3601	29096	14	N	Y	1	*	3601,*
contig_1588	29072	3	N	Y	1	*	*,1588
contig_2700	29012	37	N	N	1	*	*,2700,-436
contig_2480	29010	10	N	N	1	*	-2484,-2477,2480,-3064,-3045,-3043
contig_1024	28967	7	N	N	1	*	*,1024,-4685,-2138
contig_1109	28960	5	N	N	1	*	*,1109,*
contig_2284	28940	23	N	N	5	*	*,2284,*
contig_1676	28889	4	N	N	1	*	*,1676,*
contig_2369	28881	6	N	N	1	*	*,2369,*
contig_2377	28867	6	N	Y	1	*	2377
contig_1224	28859	30	N	Y	1	*	1224
contig_772	28843	26	N	Y	1	*	772,*
contig_1283	28842	3	N	N	1	*	*,1283,*
contig_2460	28750	17	N	Y	1	*	2460
contig_2288	28722	6	N	N	1	*	*,4702,2288,*
contig_579	28700	24	N	N	1	*	*,579
contig_2971	28680	11	N	N	1	*	-2966,2963,2965,2971,-2962
contig_1913	28673	3	N	N	1	*	*,1913,*
contig_3803	28625	4	N	N	1	*	*,3803,*
contig_1142	28609	23	N	N	1	*	-1145,-1141,1142,-1131
contig_700	28550	7	N	N	1	*	700
contig_4449	28519	9	N	N	1	*	*,4449,*
contig_2341	28495	4	N	N	1	*	*,2341,*
contig_3043	28493	52	N	Y	2	*	3043
contig_2922	28425	25	N	N	1	*	2922
contig_493	28412	8	N	Y	1	2746	*,493,*
contig_4845	28388	17	N	Y	1	3748	*,4845,*
contig_1690	28315	14	N	Y	1	*	*,1690
contig_4058	28304	5	N	N	1	*	*,4058,*
contig_3306	28294	4	N	N	1	*	*,3306,*
contig_873	28171	41	N	Y	1	*	873
contig_4119	28158	10	N	Y	1	4024	*,4119,*
contig_1969	28151	9	N	N	1	*	*,1969,*
contig_1310	28140	5	N	N	1	*	*,1310,*
contig_366	28131	18	N	Y	1	*	366
contig_3307	28127	6	N	N	1	*	456233073720
contig_4442	28116	3	N	N	1	*	*,4442,*
contig_2464	28025	21	N	Y	1	*	2464
contig_1527	28021	3	N	N	1	*	*,1527,*
contig_4721	27968	94	N	Y	4	2148	*,4721,*
contig_4230	27922	3	N	N	1	*	*,4230,*
contig_1981	27888	41	N	Y	2	*	1981
contig_947	27832	33	N	N	2	*	-1673947
contig_2924	27666	59	N	Y	2	*	*,2924
contig_633	27662	10	N	N	1	*	616,633,-641
contig_1314	27658	5	N	N	1	*	*,1314,*
contig_3552	27611	12	N	Y	1	*	3552
contig_4544	27589	17	N	N	1	*	795,802,4544,-810,820
contig_1858	27586	3	N	N	1	*	18584665
contig_616	27563	54	N	Y	2	*	616
contig_2501	27499	5	N	N	1	*	*,2501,*
contig_4311	27499	6	N	N	1	*	*,4311,*
contig_2340	27459	3	N	N	1	*	*,2340,*
contig_4315	27416	3	N	N	1	*	*,4315,*
contig_2356	27363	25	N	N	6	*	*,2356,*
contig_3961	27312	5	N	Y	1	*	3961,*
contig_3010	27253	8	N	N	1	*	*,3010,*
contig_2387	27225	19	N	Y	1	*	2387
contig_4784	27220	3	N	N	1	*	*,4784,*
contig_2740	27208	12	N	Y	1	*	2740
contig_2863	27200	9	N	N	1	*	*,2863,*
contig_1962	27197	72	N	Y	3	3318	*,1962,*
contig_87	27183	9	N	N	1	*	-88,83,87,914,918,917,919
contig_1401	27154	12	N	N	1	*	99,1401,-1000,-4561
contig_4485	27151	51	N	N	1	*	*,4485,-1867
contig_805	27128	18	N	N	1	*	795,805,-810,820
contig_3074	27122	4	N	Y	1	3572	*,3074,*
contig_2593	27094	46	N	Y	2	*	*,2593,*
contig_3303	27076	5	N	Y	1	*	3303
contig_1001	27074	14	N	N	1	*	-998,1001,-1005,-997
contig_1997	27065	3	N	N	1	*	*,-1996,1997,*
contig_4281	27063	3	N	N	1	*	*,4281,*
contig_1731	27020	6	N	N	1	*	*,1731,*
contig_2880	27017	79	N	Y	3	3564	*,2880,*
contig_1612	27000	13	N	Y	1	*	1612
contig_1336	26950	4	N	Y	1	3182	*,1336,*
contig_371	26851	3	N	N	1	*	371,*
contig_2167	26841	14	N	N	1	*	-2164,2167,-551
contig_1371	26837	4	N	N	1	*	*,1371,*
contig_852	26819	20	N	N	1	*	852859
contig_4080	26806	3	N	Y	1	*	4080
contig_394	26759	15	N	N	1	*	-398,392,-875,876,388,391,394,*
contig_236	26736	8	N	Y	1	*	*,236
contig_285	26732	12	N	Y	1	*	285
contig_4553	26728	11	N	N	1	*	9199324553936930
contig_3739	26691	3	N	N	1	*	*,3739,*
contig_4310	26613	8	N	N	1	*	*,4310,*
contig_3382	26602	9	N	N	1	*	*,3382,*
contig_3893	26597	5	N	N	1	*	*,3893,*
contig_216	26592	10	N	N	1	*	879210213216215
contig_4215	26536	5	N	N	1	*	*,4215,*
contig_4092	26534	3	N	N	1	*	*,4092,*
contig_807	26511	13	N	N	1	*	795802807820
contig_1881	26478	5	N	N	1	*	*,1881,*
contig_4665	26474	4	N	Y	1	*	4665
contig_4104	26454	3	N	N	1	*	*,4104,*
contig_3513	26398	3	N	N	1	*	*,3513,*
contig_786	26386	6	N	Y	1	16	*,786,*
contig_3058	26369	3	N	N	1	*	*,4759,3058,3060
contig_3406	26368	6	N	Y	1	*	3406
contig_3576	26347	3	N	N	1	*	*,3576,*
contig_3830	26336	4	N	N	1	*	3830
contig_2352	26319	5	N	N	1	*	*,2352,*
contig_30	26317	4	N	N	1	*	*,30,*
contig_4834	26220	4	N	N	1	*	4834,*
contig_2778	26179	6	N	N	1	*	*,2778,*
contig_3032	26152	5	N	Y	1	3638	*,3032,*
contig_2677	26135	56	N	N	5	*	2677,-4803,*
contig_1862	26085	6	N	N	1	*	1862,*
contig_865	26077	5	N	N	1	*	-8648654731
contig_2355	25986	3	N	N	1	*	*,2355,*
contig_967	25975	40	N	N	3	*	954,967,1670,-971,4556,-998
contig_2911	25878	35	N	N	2	*	29072911
contig_1749	25857	3	N	N	1	*	*,1749,*
contig_1387	25830	5	N	N	1	*	1387,*
contig_3142	25817	272	N	Y	12	4032	*,3142,*
contig_2829	25798	14	N	Y	1	*	2829
contig_1675	25792	11	N	N	2	*	-1665,-141,144,942,1675,-3407,3406
contig_4403	25745	4	N	N	1	*	*,4403,*
contig_4139	25744	3	N	N	1	*	*,4139,*
contig_1521	25728	6	N	N	2	*	1518,1521,-1736
contig_638	25709	79	N	Y	3	*	638,*
contig_4831	25529	5	N	Y	1	*	4831
contig_921	25524	32	N	Y	1	*	921
contig_2479	25486	7	N	N	1	*	-2484,-2477,2479,-3043
contig_4181	25460	3	N	N	1	*	*,4181,*
contig_4331	25425	12	N	Y	1	3088	*,4331,*
contig_3979	25414	4	N	N	1	*	*,3979,*
contig_4884	25384	4	N	N	1	*	*,4884,-2745
contig_3100	25345	19	N	Y	1	3076	*,3100,*
contig_597	25289	12	N	N	1	*	*,597,*
contig_1071	25273	20	N	N	1	*	1070,1071,-1072,4569,1073
contig_1610	25266	4	N	N	1	*	160716101612
contig_3198	25263	4	N	N	1	*	*,3198,*
contig_12	25239	7	N	N	1	*	12
contig_806	25117	10	N	N	1	*	795,806,-4585
contig_3451	25097	117	N	Y	5	*	3451
contig_3177	25096	4	N	N	1	*	*,3177,*
contig_2154	25094	15	N	N	2	*	-43642154
contig_1286	25081	30	N	N	7	*	*,1286,*
contig_644	24984	10	N	N	1	*	644,-4741,-428
contig_632	24932	38	N	N	1	*	616,632,-641
contig_2884	24860	17	N	Y	1	*	*,2884,*
contig_3201	24827	6	N	N	1	*	*,3201,*
contig_4568	24791	19	N	N	1	*	1070456845691070
contig_2713	24789	11	N	Y	1	3470	*,2713,*
contig_3917	24783	4	N	N	1	*	*,3917,*
contig_4158	24773	3	N	N	1	*	*,4158,*
contig_4306	24721	3	N	N	1	*	*,4306,*
contig_787	24717	4	N	N	1	*	787,*
contig_3610	24675	5	N	N	1	*	*,3610,*
contig_1624	24666	5	N	N	1	*	1624,-2740
contig_2199	24620	4	N	N	1	*	*,2199,*
contig_2513	24613	5	N	N	1	*	*,2513,*
contig_3826	24601	3	N	N	1	*	*,3826,*
contig_3052	24580	5	N	N	1	*	*,3052,*
contig_524	24472	3	N	N	1	*	*,524,*
contig_3285	24459	69	N	Y	3	3622	*,3285,*
contig_4438	24438	3	N	N	1	*	*,4438,*
contig_3070	24385	4	N	N	1	*	*,3070,*
contig_2397	24376	7	N	N	1	*	*,2397,*
contig_4081	24368	4	N	Y	1	*	4081
contig_2553	24317	6	N	N	1	*	10132553
contig_2503	24310	13	N	Y	1	*	2503
contig_3036	24309	4	N	Y	1	*	3036
contig_1878	24284	20	N	Y	1	3308	*,1878,*
contig_3362	24272	3	N	N	1	*	546,3362,*
contig_4817	24200	6	N	N	1	*	4817,-1765,-1166
contig_4273	24159	3	N	N	1	*	*,4273,*
contig_803	24152	11	N	N	1	*	795803820
contig_4252	24126	3	N	N	1	*	*,4252,*
contig_1532	24096	9	N	N	1	*	*,1532,*
contig_3831	24096	3	N	N	1	*	3831
contig_2942	24063	15	N	Y	1	*	2942
contig_3056	24053	6	N	N	1	*	*,3056,*
contig_2461	24006	5	N	N	1	*	-2464,2461,-2460
contig_3822	23944	3	N	N	1	*	*,3822,*
contig_1585	23927	15	N	Y	1	3246	*,1585,*
contig_4660	23911	20	N	N	1	*	4660
contig_4338	23841	5	N	Y	1	3860	*,4338,*
contig_534	23818	4	N	Y	1	*	534,*
contig_4733	23783	19	N	Y	1	3454	*,4733,*
contig_4494	23774	63	N	Y	3	*	4494
contig_3333	23759	6	N	Y	1	4040	*,3333,*
contig_3500	23745	11	N	N	1	*	3500,-1228,-1224
contig_2631	23711	4	N	N	1	*	*,2631,*
contig_2908	23706	9	N	N	1	*	*,2908,*
contig_1022	23662	8	N	N	1	*	1022,-2842,-1023,1019
contig_3794	23609	3	N	N	1	*	*,3794,*
contig_2037	23607	25	N	Y	1	*	*,2037,*
contig_1047	23598	10	N	Y	10	3136	*,1047
contig_249	23591	14	N	Y	1	*	249
contig_14	23577	6	N	N	1	*	14,*
contig_4740	23568	49	N	Y	1	3964	*,4740,*
contig_217	23551	11	N	N	1	*	879,887,210,217,-1049
contig_335	23463	7	N	N	1	*	*,335,*
contig_1127	23427	12	N	N	1	*	*,1127,*
contig_508	23418	5	N	N	1	*	-515,-4516,508
contig_3764	23399	4	N	N	1	*	*,3764,*
contig_1693	23386	7	N	N	1	*	*,1693,*
contig_260	23354	46	N	Y	2	*	260
contig_3549	23353	5	N	Y	1	3386	*,3549,*
contig_1680	23352	4	N	N	1	*	4637,1680,-4831
contig_3964	23349	29	N	N	1	*	3964,-3720
contig_34	23346	22	N	Y	1	2984	*,34,*
contig_95	23335	5	N	Y	1	*	95
contig_1445	23324	5	N	N	1	*	*,-1444,1445,2329,*
contig_4285	23315	5	N	N	1	*	*,4285,*
contig_4286	23284	3	N	N	1	*	*,4286,*
contig_24	23200	31	N	Y	1	3356	*,24,*
contig_854	23132	26	N	Y	1	*	*,854
contig_1939	23051	4	N	N	1	*	617,623,1936,1939,1940,*
contig_4637	23051	7	N	Y	1	*	4637
contig_276	23046	9	N	Y	1	3012	*,276,*
contig_372	23006	4	N	N	1	*	*,372,*
contig_1517	22967	4	N	N	1	*	*,1517,*
contig_598	22869	5	N	N	1	*	*,598,*
contig_4144	22858	3	N	N	1	*	*,4144,*
contig_2914	22838	12	N	N	1	*	*,2914,*
contig_3900	22803	4	N	N	1	*	*,3900,*
contig_1366	22798	4	N	N	1	*	*,1366,*
contig_2045	22790	7	N	N	1	*	*,2045,*
contig_3361	22755	6	N	N	1	*	*,3361,*
contig_1915	22739	10	N	N	1	*	*,1915,*
contig_3616	22691	3	N	N	1	*	*,3616,*
contig_2824	22678	9	N	N	1	*	4743,2824,-2364,2362,2366
contig_3737	22626	7	N	N	1	*	*,3737,*
contig_1413	22619	7	N	Y	1	*	*,1413
contig_2010	22618	12	N	N	1	*	*,2010,*
contig_2607	22577	6	N	N	1	*	2607,*
contig_2901	22526	53	N	Y	2	3528	*,2901,*
contig_3351	22507	4	N	N	1	*	*,3351,*
contig_2051	22486	10	N	N	1	*	2051,-2056,*
contig_4548	22445	23	N	N	1	*	-873,868,4548,-392,-388
contig_3174	22406	26	N	Y	8	*	*,3174
contig_1567	22391	6	N	Y	1	*	1567,*
contig_658	22376	55	N	N	2	*	*,658,*
contig_3837	22373	5	N	N	1	*	*,3837,*
contig_4091	22336	3	N	N	1	*	*,4091,*
contig_198	22334	64	N	Y	2	*	*,198,*
contig_4349	22324	4	N	N	1	*	*,4349,*
contig_1095	22300	11	N	N	1	*	1.09511e+19
contig_879	22299	72	N	Y	3	*	879
contig_3918	22290	3	N	N	1	*	*,3918,*
contig_507	22283	9	N	N	1	*	-515,-4516,507
contig_2484	22276	31	N	Y	1	*	2484
contig_3261	22137	5	N	N	1	*	*,3261,*
contig_292	22120	3	N	N	1	*	*,292,*
contig_3720	22116	96	N	Y	4	*	3720
contig_3646	22109	32	N	Y	1	4046	*,3646,*
contig_4131	22054	16	N	Y	1	3478	*,4131,*
contig_3533	21971	5	N	N	1	*	*,3533,*
contig_3620	21969	5	N	N	1	*	*,3620,*
contig_2301	21960	118	N	Y	5	3960	*,2301,*
contig_1589	21876	4	N	N	1	*	*,1589,*
contig_613	21876	11	N	N	1	*	613,-624,618,616
contig_393	21874	23	N	N	1	*	-398,393,*
contig_3488	21865	4	N	N	1	*	*,3488,*
contig_2517	21860	19	N	Y	1	3434	*,2517,*
contig_4128	21784	5	N	N	1	*	*,4128,*
contig_4764	21737	6	N	Y	1	4020	*,4764,*
contig_2027	21725	29	N	Y	1	3334	2027,*
contig_2977	21708	24	N	Y	1	3556	2977,*
contig_91	21552	69	N	Y	3	*	91
contig_1970	21533	10	N	N	1	*	*,1970,*
contig_4035	21518	3	N	N	1	*	*,4035,*
contig_2103	21505	3	N	N	1	*	*,2103,*
contig_4571	21504	10	N	N	1	*	*,4571,*
contig_113	21489	7	N	N	1	*	100113954
contig_945	21486	14	N	N	1	*	9459513974555
contig_3558	21459	4	N	Y	1	3488	*,3558,*
contig_606	21379	4	N	Y	1	3844	*,606,*
contig_1903	21309	16	N	N	1	*	-111711201903
contig_4067	21309	3	N	N	1	*	*,4067,*
contig_3238	21308	26	N	Y	1	2434	*,3238,*
contig_1630	21306	21	N	Y	1	*	1630
contig_1872	21299	44	N	Y	2	3022	1872,*
contig_2375	21199	7	N	N	1	*	*,2375,*
contig_4713	21190	17	N	Y	1	3420	*,4713,*
contig_3012	21152	11	N	Y	1	*	3012
contig_3898	21149	5	N	N	1	*	*,3898,*
contig_308	21142	15	N	N	1	*	3084494
contig_1302	21115	7	N	N	1	*	-45165101302536
contig_2583	21109	6	N	Y	1	*	2583
contig_1355	21081	3	N	N	1	*	*,1355,*
contig_2323	21073	4	N	N	1	*	*,2323,*
contig_142	20983	14	N	Y	1	*	142
contig_3528	20931	5	N	N	1	*	*,3528,*
contig_3219	20911	8	N	N	1	*	*,3219,*
contig_2975	20909	56	N	Y	2	*	2975,*
contig_1307	20905	17	N	N	1	*	1307,-4598
contig_2493	20905	5	N	N	1	*	2489,2371,4716,2492,2493,-2279,-4700
contig_2693	20843	4	N	N	1	*	*,2693,*
contig_15	20809	11	N	N	1	*	15,*
contig_3829	20789	4	N	Y	1	4042	*,3829,*
contig_3751	20779	20	N	Y	1	3138	*,3751,*
contig_3965	20753	11	N	N	1	*	3965,-3720
contig_3322	20749	5	N	N	1	*	*,3322,*
contig_702	20748	17	N	Y	1	*	702
contig_502	20743	12	N	Y	1	3050	*,502,*
contig_3504	20712	3	N	Y	1	3666	*,3504
contig_3026	20698	30	N	N	1	*	*,3026,*
contig_3847	20684	6	N	Y	1	3738	*,3847,*
contig_4825	20646	4	N	N	1	*	*,4825,*
contig_1573	20626	13	N	Y	1	3242	*,1573,*
contig_3892	20612	3	N	N	1	*	*,3892,*
contig_2475	20578	36	N	N	2	*	-2474,2475,-3064,-3045,-3043
contig_4675	20554	3	N	Y	1	*	*,4675
contig_4520	20501	8	N	Y	1	*	4520
contig_2992	20451	18	N	Y	1	*	2992
contig_2462	20438	8	N	N	1	*	-2464,2462,-2460
contig_3294	20433	3	N	N	1	*	*,3294,*
contig_4853	20380	11	N	Y	1	3762	*,4853,*
contig_4062	20360	3	N	Y	1	*	4062
contig_4180	20358	3	N	N	1	*	*,4180,*
contig_3242	20350	7	N	N	1	*	32423243
contig_2108	20339	5	N	Y	1	3360	*,2108,*
contig_2959	20316	46	N	Y	2	3554	2959,*
contig_1887	20280	6	N	N	1	*	*,1887,*
contig_880	20263	9	N	N	1	*	*,880,-1065
contig_2113	20259	4	N	N	1	*	*,2113,*
contig_2144	20256	15	N	Y	1	*	2144
contig_2376	20232	5	N	N	1	*	*,2376,*
contig_646	20230	8	N	N	1	*	*,646
contig_1625	20197	11	N	N	1	*	*,1625,*
contig_4748	20176	53	N	Y	2	3526	*,4748,*
contig_1049	20161	56	N	Y	2	*	1049
contig_1043	20158	11	N	Y	1	*	1043,*
contig_1138	20135	37	N	N	1	*	91,-1137,1138,-564,566
contig_2306	20110	153	N	Y	7	3396	*,2306,*
contig_4207	20098	3	N	N	1	*	*,4207,*
contig_3569	20092	11	N	Y	1	3682	*,3569,*
contig_189	20086	46	N	N	2	*	189194
contig_1405	20044	3	N	N	1	*	*,1405,*
contig_911	20024	25	N	N	2	*	-919,-917,-914,-910,911
contig_456	20017	23	N	N	1	*	2960,-453,456,-452,-419
contig_1628	20002	33	N	Y	1	*	1628
contig_11	19925	8	N	N	2	*	*,11,*
contig_4266	19912	4	N	N	1	*	*,4266,*
contig_1374	19900	23	N	Y	1	*	1374
contig_1911	19883	5	N	N	1	*	*,1911,*
contig_1458	19882	40	N	Y	2	*	*,1458
contig_4567	19821	8	N	N	1	*	*,4567,*
contig_954	19801	14	N	Y	1	*	954
contig_1255	19798	19	N	N	1	*	*,1255,*
contig_1651	19786	3	N	N	1	*	*,1651,*
contig_4220	19742	18	N	Y	1	3788	*,4220,*
contig_4803	19733	21	N	Y	7	*	*,4803
contig_833	19714	6	N	Y	1	*	833
contig_551	19713	20	N	Y	1	*	551
contig_3599	19697	4	N	N	1	*	*,3599,*
contig_115	19660	4	N	N	1	*	100111114115119
contig_1914	19590	3	N	N	1	*	*,1914,*
contig_1570	19580	20	N	Y	1	3904	*,1570,*
contig_3063	19565	3	N	N	1	*	*,3063,*
contig_2624	19555	3	N	N	1	*	*,2624,*
contig_1698	19550	5	N	N	1	*	*,1698,*
contig_3349	19548	5	N	N	1	*	*,3349,*
contig_4582	19534	6	N	N	1	*	*,4582,*
contig_2299	19506	6	N	N	1	*	*,2299,*
contig_3390	19491	8	N	Y	1	3996	*,3390,*
contig_3128	19483	8	N	Y	1	3582	*,3128,*
contig_4174	19476	3	N	N	1	*	*,4174,*
contig_4662	19459	12	N	N	1	*	*,4662,*
contig_283	19451	6	N	N	1	*	*,283,*
contig_830	19449	10	N	N	2	*	*,830,*
contig_2354	19446	5	N	N	1	*	*,2354,*
contig_3797	19418	4	N	N	1	*	37973799
contig_1183	19416	7	N	N	1	*	-11691183
contig_3618	19406	4	N	N	1	*	*,3618,*
contig_3762	19349	7	N	Y	1	3706	*,3762,*
contig_1462	19311	36	N	N	2	*	*,1458,1462
contig_4069	19309	14	N	N	1	*	4069,-1150,1149
contig_567	19281	5	N	N	1	*	*,567,*
contig_2982	19278	11	N	N	1	*	*,2982,-2966
contig_1166	19248	32	N	Y	1	*	1166
contig_2735	19222	20	N	N	1	*	2735
contig_2361	19217	14	N	Y	1	*	2361
contig_3118	19217	14	N	N	1	*	*,3118,3233,3235
contig_1636	19209	4	N	N	1	*	1628,1636,-985
contig_3288	19199	75	N	N	3	*	3288
contig_3394	19198	3	N	N	1	*	*,3394,*
contig_1971	19194	66	N	Y	3	3322	*,1971,*
contig_1830	19167	6	N	N	1	*	-1829,1830,-2446
contig_4797	19160	32	N	Y	10	*	*,4797
contig_4674	19153	6	N	N	1	*	*,4674,*
contig_3767	19099	5	N	Y	1	4052	*,3767,*
contig_1148	19068	11	N	N	1	*	1143,1148,4070,-1150,1149
contig_694	19064	4	N	N	1	*	*,694,*
contig_2780	19023	7	N	N	1	*	*,2780,*
contig_3760	18994	3	N	N	1	*	*,3760,*
contig_4278	18978	3	N	N	1	*	*,4278,*
contig_4666	18959	147	N	Y	6	2850	*,4666,*
contig_2056	18953	10	N	Y	1	*	*,2056
contig_804	18929	8	N	N	1	*	795,804,*
contig_2628	18926	3	N	N	1	*	*,2628,*
contig_2812	18900	93	N	Y	4	3962	*,2812,*
contig_912	18892	3	N	N	1	*	-919,-917,-914,-910,912
contig_3087	18886	22	N	Y	1	2944	*,3087,*
contig_297	18724	59	N	Y	2	*	297
contig_3338	18722	5	N	N	1	*	*,3338,*
contig_1605	18708	6	N	N	1	*	*,1605,1611
contig_3438	18706	12	N	Y	1	4048	*,3438,*
contig_2074	18668	9	N	N	1	*	*,2074
contig_4857	18645	3	N	Y	1	*	4857
contig_627	18575	13	N	N	1	*	*,627,*
contig_4399	18573	7	N	Y	1	4050	*,4399,*
contig_1384	18528	3	N	N	1	*	*,1384,*
contig_4167	18527	17	N	N	1	*	6.17623e+19
contig_1510	18509	28	N	Y	1	3228	*,1510,*
contig_4060	18495	4	N	N	1	*	*,4060,*
contig_4148	18495	3	N	N	1	*	*,4148,*
contig_4265	18491	4	N	N	1	*	*,4265,*
contig_2289	18481	7	N	N	1	*	*,2289,*
contig_28	18443	5	N	N	1	*	*,28,*
contig_3656	18441	5	N	N	1	*	*,3656,*
contig_3090	18432	4	N	N	1	*	*,3090,*
contig_3833	18403	8	N	Y	1	3736	*,3833,*
contig_1178	18400	7	N	N	1	*	*,1178,*
contig_4602	18379	44	N	Y	1	3188	*,4602
contig_2909	18323	42	N	Y	2	3530	*,2909,*
contig_1134	18319	8	N	N	1	*	1.13111e+19
contig_781	18281	140	N	Y	7	3390	*,781,*
contig_1003	18259	18	N	Y	1	*	1003
contig_4724	18251	4	N	N	1	*	*,4724,*
contig_1376	18244	7	N	N	1	*	13741376
contig_4	18233	5	N	N	1	*	*,4,*
contig_745	18224	3	N	N	1	*	*,745,*
contig_4038	18173	7	N	N	1	*	4038
contig_753	18126	7	N	N	1	*	*,753,*
contig_4705	18103	21	N	N	21	*	*,4705,*
contig_4041	18082	5	N	N	1	*	*,4041,*
contig_4570	18030	72	N	N	3	*	-1104,-1103,-1103,-1105,-1102,-1102,-1100,4570,-1090,*
contig_4106	18012	25	N	Y	1	3164	4106
contig_1818	18002	47	N	Y	2	*	*,1818
contig_1684	17992	3	N	Y	1	3112	*,1684,*
contig_4231	17986	4	N	N	1	*	*,4231,*
contig_1089	17940	14	N	Y	1	*	1089
contig_2412	17928	5	N	N	1	*	*,2412,*
contig_4263	17851	5	N	N	1	*	*,4263,*
contig_3642	17823	7	N	N	1	*	*,3642,*
contig_1826	17810	26	N	N	3	*	-99845621826
contig_1018	17806	8	N	N	1	*	10181019
contig_3367	17775	4	N	N	1	*	*,3367,*
contig_2222	17772	13	N	Y	1	3952	2222,*
contig_2020	17728	22	N	N	1	*	*,2020,*
contig_4162	17723	4	N	N	1	*	*,4162,*
contig_4827	17674	4	N	N	1	*	*,4827,*
contig_2915	17648	8	N	N	1	*	*,2915,*
contig_175	17645	5	N	N	1	*	*,175,*
contig_3982	17607	13	N	Y	1	3766	*,3982,*
contig_419	17606	124	N	Y	5	*	419
contig_1937	17600	9	N	N	1	*	617,623,1937,-624,621,616
contig_2754	17566	4	N	N	1	*	*,2754,*
contig_783	17562	6	N	Y	1	3102	*,783,*
contig_4691	17553	15	N	Y	1	*	4691
contig_2417	17552	8	N	N	1	*	*,2417,*
contig_3531	17551	3	N	N	1	*	*,3531,*
contig_4773	17550	9	N	Y	1	3210	*,4773,*
contig_1659	17534	16	N	Y	1	*	1659
contig_1531	17472	16	N	Y	1	*	*,1531,*
contig_2728	17471	18	N	N	4	*	*,2728,*
contig_3248	17461	85	N	Y	4	*	*,3248,*
contig_1119	17458	9	N	N	1	*	*,1119,*
contig_4590	17447	89	N	Y	4	3160	*,4590,*
contig_2717	17352	13	N	N	1	*	2717,-1983,1981
[truncated: 1,601 more rows]
