# Supplementary material for: Using Nanopore Sequencing to Obtain Complete Bacterial Genomes from Saliva Samples
Source: mSystems. 2022 Aug 22;7(5):e00491-22. doi: 10.1128/msystems.00491-22 (PMC9600527; doi:10.1128/msystems.00491-22)
Supplement: TABLE S2 [file msystems.00491-22-s0002.xlsx]

## Sheet: 28_redo_assembly_info
Table S2: SC28 metaFlye assembly info
#seq_name	length	cov.	circ.	repeat	mult.	alt_group	graph_path
contig_1395	2401455	31	Y	N	1	*	1395
contig_4121	2265672	326	Y	N	12	*	4121
contig_2578	2152369	23	Y	N	1	*	2578
contig_4465	1206980	11	Y	N	1	*	4465
contig_1024	663654	45	Y	N	2	*	1024
contig_5015	390040	10	Y	N	1	*	5015
contig_5110	262084	4	Y	N	1	*	5110
contig_3527	247386	302	Y	N	12	*	3527
contig_4779	234109	30	Y	N	1	*	4779
contig_5091	228555	44	Y	N	1	*	5091
contig_5127	206298	19	Y	N	1	*	5127
contig_5107	180532	9	Y	N	1	*	5107
contig_4615	141668	97	Y	N	3	*	4615
contig_5126	129165	8	Y	N	1	*	5126
contig_5077	104092	56	Y	N	2	*	5077
contig_5128	76113	16	Y	N	1	*	5128
contig_5103	70822	14	Y	N	1	*	5103
contig_5117	47253	53	Y	N	2	*	5117
contig_1414	43639	18	Y	N	1	*	1414
contig_5114	42868	57	Y	N	2	*	5114
contig_1413	42512	33	Y	N	1	*	1413
contig_1068	38168	96	Y	N	3	*	1068
contig_4398	38090	16	Y	N	1	*	4398
contig_5130	38076	7	Y	N	1	*	5130
contig_1326	37545	5	Y	N	1	*	1326
contig_5119	34946	9	Y	N	1	*	5119
contig_3039	32452	18	Y	N	1	*	3039
contig_5123	23205	13	Y	N	1	*	5123
contig_2924	16895	6	Y	N	1	*	2924
contig_5129	16518	5	Y	N	1	*	5129
contig_4949	16357	3	Y	Y	1	*	4949
contig_5121	15197	10	Y	N	2	*	5121
contig_5092	14336	14	Y	N	1	*	5092
contig_5102	14258	17	Y	N	2	*	5102
contig_5079	13820	21	Y	N	1	*	5079
contig_4884	10733	10	Y	N	1	*	4884
contig_1474	8445	8	Y	N	1	*	1474
contig_4564	8293	17	Y	N	1	*	4564
contig_3325	7725	33	Y	N	2	*	3325
contig_4250	5325	34	Y	N	1	*	4250
contig_744	550	93	Y	Y	3	*	744
contig_1118	3151151	11	N	N	1	*	*,1118,*	Lauratropia mirabilis	mean read depth: 0.4x	2,260,563 bp have a depth of zero (28.2623% coverage)	56 positions changed (0.0018% of total positions)	estimated pre-polishing sequence accuracy: 99.9982%
contig_778	2319360	36	N	N	1	*	-2856,3106,-4556,778,3818,*
contig_976	2092504	31	N	N	1	*	*,976
contig_949	2070322	18	N	N	1	*	-4926949
contig_3471	2010423	7	N	N	1	*	3471
contig_32	1804223	20	N	N	1	*	4627,32
contig_964	1733146	126	N	N	4	*	-2856,3106,964,3818,*
contig_3075	1712567	6	N	N	1	*	3075
contig_364	1597188	19	N	N	1	*	364
contig_1963	1584681	7	N	N	1	*	2284,1963,*
contig_1250	1522214	128	N	N	4	*	1250,-1304
contig_349	1419555	8	N	N	1	*	*,626,349,*
contig_645	1387025	9	N	N	1	*	*,645,*
contig_863	1382291	11	N	N	1	*	863,-4595,-4595
contig_175	1327919	10	N	N	1	*	175
contig_534	1284652	26	N	N	1	*	80,534,-700,724,2454,-4810
contig_722	1222162	34	N	N	1	*	-989,994,722,-4740,989
contig_3887	1220575	7	N	N	1	*	*,3887,*
contig_2695	1165610	13	N	N	1	*	2695
contig_1069	1146149	7	N	N	1	*	*,1069,-4867
contig_631	1141616	8	N	N	1	*	4700631
contig_441	1118449	84	N	N	3	*	2.73044e+16
contig_3323	1039988	57	N	N	2	*	*,3323,4964
contig_474	1032507	9	N	N	1	*	*,474,5063
contig_653	1022808	9	N	N	1	*	*,653,*
contig_951	986154	53	N	N	2	*	-2854951
contig_808	967493	9	N	N	1	*	3298808
contig_3005	963496	5	N	N	1	*	*,3005,*
contig_3231	958480	6	N	N	1	*	3231,-4968
contig_13	949727	8	N	N	1	*	13,*
contig_91	930235	30	N	N	1	*	-1502,91,-1622,-1616,-1620,4810
contig_1886	907603	9	N	N	1	*	228422821886
contig_1200	889161	70	N	N	2	*	*,-4767,1200
contig_3886	870144	6	N	N	1	*	*,3886,*
contig_1204	857812	11	N	N	1	*	*,-5021,1204,*
contig_644	822441	6	N	N	1	*	*,644,*
contig_1251	801391	57	N	N	2	*	12511271
contig_960	791409	31	N	N	1	*	960,*
contig_532	784071	7	N	N	1	*	860,-1467,1468,4819,1682,532
contig_687	767149	230	N	N	8	*	687
contig_2539	746650	26	N	N	1	*	25392541
contig_3019	731501	30	N	N	1	*	-3230,4882,3019,-3102,2856
contig_2069	717645	22	N	N	1	*	2069,*
contig_1473	704983	8	N	N	1	*	*,1473,*
contig_82	696978	26	N	N	1	*	82
contig_962	690384	161	N	N	5	*	-1304962
contig_2661	675208	10	N	N	1	*	*,2661
contig_1085	660038	5	N	N	1	*	*,1085,*
contig_1048	627845	129	N	N	5	*	1048
contig_1445	619407	13	N	N	1	*	1445,-4978
contig_3432	595295	6	N	N	1	*	*,3432,*
contig_1897	591516	7	N	N	1	*	1349,1897,-2009
contig_1915	575708	306	N	N	11	*	1915
contig_676	574059	44	N	N	1	*	-679,676,*
contig_2682	574016	13	N	N	1	*	2682
contig_437	572987	35	N	N	1	*	-444437
contig_927	565649	10	N	N	1	*	*,927
contig_3637	564950	48	N	N	2	*	3637
contig_34	554311	26	N	N	1	*	344627
contig_1884	548232	10	N	N	1	*	-18981884
contig_1015	546805	107	N	N	4	*	1015
contig_2022	544861	7	N	N	1	*	*,2022,-626,*
contig_791	544772	11	N	N	1	*	-374437457914756
contig_4534	538323	5	N	N	1	*	*,4534,*
contig_400	526719	110	N	N	4	*	-1417,400,-4862
contig_3408	525361	6	N	N	1	*	*,3408,*
contig_4059	518328	35	N	N	1	*	4059
contig_1876	507174	9	N	N	1	*	1876
contig_440	503932	11	N	N	1	*	*,440,4682
contig_1285	498851	9	N	N	1	*	-2854,2855,1285,4556,-3106,2856
contig_58	490883	13	N	N	1	*	58
contig_1121	489996	6	N	N	1	*	*,1121,*
contig_818	480639	42	N	N	1	*	14393307818
contig_669	477136	6	N	N	1	*	*,669,*
contig_2251	474454	6	N	N	1	*	2251,*
contig_77	471914	84	N	N	3	*	774747
contig_1267	467309	10	N	N	1	*	*,1267,-4990,-4852,1949,-2938
contig_3093	461886	5	N	N	1	*	*,3093,*
contig_376	461767	7	N	N	1	*	376
contig_2553	461254	5	N	N	1	*	*,2553,*
contig_4233	460398	4	N	N	1	*	*,4233,*
contig_1873	457077	8	N	N	1	*	4839,1873,-4843
contig_3162	451483	20	N	N	1	*	-354,-4665,-344,-344,4666,3162
contig_358	448218	9	N	N	1	*	-801,358,*
contig_3848	438387	12	N	N	1	*	-3850,-3846,3848,5067
contig_499	435990	48	N	N	2	*	499
contig_1451	431951	77	N	N	3	*	-24771451
contig_348	422749	270	N	N	10	*	-360,-354,-4665,-344,-344,348
contig_507	420665	52	N	N	2	*	507
contig_661	419016	181	N	N	6	*	661,-782
contig_4383	418476	5	N	N	1	*	*,4383,*
contig_637	414934	9	N	N	1	*	*,-634,637,4759
contig_3665	413672	4	N	N	1	*	3665,*
contig_4263	413133	4	N	N	1	*	*,4263,5104,*
contig_2083	408228	12	N	N	1	*	-5012,2083,-993,989
contig_52	400331	9	N	N	1	*	4631,4632,52
contig_1088	395494	8	N	N	1	*	*,1088,*
contig_1377	392400	31	N	N	1	*	*,1377
contig_670	387124	40	N	N	2	*	670672
contig_1386	383645	11	N	N	1	*	*,1386
contig_2077	381840	14	N	N	1	*	2077,-2076,2075
contig_2363	378094	6	N	N	1	*	5027,2363,*
contig_4423	377059	6	N	N	1	*	4423,*
contig_1307	373457	4	N	N	1	*	*,1307,*
contig_2913	369812	7	N	N	1	*	2601,2913,*
contig_418	367896	6	N	N	1	*	*,418,*
contig_1463	367511	6	N	N	1	*	*,1463
contig_1885	367127	8	N	N	1	*	48431885
contig_1956	366483	10	N	N	1	*	1956,-2194,-4882
contig_4166	364073	5	N	N	1	*	4166
contig_312	362067	30	N	N	1	*	*,312,4915
contig_3293	359280	7	N	N	1	*	3293,-2400
contig_2988	356067	4	N	N	1	*	*,2988
contig_3961	353350	4	N	N	1	*	*,3961,*
contig_745	349991	33	N	N	1	*	*,-2024,5038,745
contig_2256	348709	5	N	N	1	*	*,2256,*
contig_4014	348500	6	N	N	1	*	*,4014,*
contig_1385	346268	36	N	N	1	*	-31481385
contig_2660	343383	7	N	N	1	*	*,2660,*
contig_4527	341022	5	N	N	1	*	*,4527,*
contig_2007	340193	7	N	N	1	*	*,2007,*
contig_3651	338956	9	N	N	1	*	36515115
contig_4562	338206	6	N	N	1	*	*,4562,*
contig_3417	337656	21	N	N	1	*	46303417
contig_10	335274	7	N	N	1	*	721,10,4784,*
contig_2641	333598	8	N	N	1	*	-2284,2641,*
contig_306	332590	30	N	N	1	*	*,306
contig_2676	330433	17	N	N	1	*	-49262676
contig_93	326968	31	N	N	1	*	*,93,3026
contig_4550	326198	12	N	N	1	*	-285428554550
contig_772	325909	69	N	N	3	*	3638,772,-758,-4716,757
contig_1357	318909	113	N	N	4	*	1357
contig_3433	314843	6	N	N	1	*	312134333319
contig_3982	314259	10	N	N	1	*	3982,-5064
contig_589	313985	27	N	N	1	*	-4630589
contig_372	309702	7	N	N	1	*	*,372
contig_367	309164	4	N	N	1	*	*,367,*
contig_1244	307536	145	N	N	5	*	1244
contig_4493	307265	4	N	N	1	*	*,4493,*
contig_3814	305081	5	N	N	1	*	4599,3814,*
contig_184	304029	7	N	N	1	*	*,184,-3822
contig_394	303839	45	N	N	2	*	394
contig_3067	298155	10	N	N	1	*	223530673744
contig_2120	295669	39	N	N	1	*	2120
contig_3917	295107	3	N	N	1	*	3917,*
contig_4304	294977	7	N	N	1	*	4304
contig_4588	294635	4	N	N	1	*	*,4588,*
contig_1382	294270	9	N	N	1	*	*,1382,*
contig_3810	293532	6	N	N	1	*	50643810
contig_583	288638	32	N	N	1	*	*,4691,583,4804,-4637
contig_1305	287690	64	N	N	2	*	13041305
contig_2169	284314	128	N	N	5	*	2169,-1224,*
contig_1936	283694	60	N	N	2	*	1936,-2986,4964
contig_4847	282600	4	N	N	1	*	*,4847,*
contig_33	281630	20	N	N	1	*	33
contig_1883	279825	6	N	N	1	*	*,1883
contig_599	279810	15	N	N	1	*	3681599
contig_977	277510	75	N	N	3	*	9771304
contig_2672	277260	16	N	N	1	*	2693,2672,*
contig_1396	275017	11	N	N	1	*	1396
contig_1389	274116	6	N	N	1	*	*,1389
contig_3413	274061	40	N	N	1	*	*,3413,*
contig_785	273775	6	N	N	1	*	-33193320785
contig_2558	270920	255	N	N	9	*	2558
contig_2602	269831	35	N	N	1	*	*,2941,2602,1217
contig_3282	268775	4	N	N	1	*	*,3282,*
contig_519	268438	8	N	N	1	*	519
contig_4635	268055	132	N	N	5	*	804635
contig_1436	266127	52	N	N	1	*	1436
contig_4529	265935	6	N	N	1	*	*,4529,4867
contig_3409	264918	18	N	N	1	*	3409
contig_4218	264464	4	N	N	1	*	*,4218,*
contig_4794	263602	10	N	N	1	*	4794,*
contig_5125	263327	7	N	N	1	*	*,5125
contig_1867	263226	6	N	N	1	*	1867,*
contig_4836	263061	12	N	N	1	*	4836
contig_2655	261604	29	N	N	1	*	-3251,-3248,-3250,2655,-3144
contig_627	261318	6	N	N	1	*	*,627,*
contig_3661	260721	10	N	N	1	*	*,3661,*
contig_3234	257457	6	N	N	1	*	*,3234,*
contig_4868	256583	21	N	N	1	*	4868
contig_549	256332	20	N	N	1	*	*,549,*
contig_1122	254545	5	N	N	1	*	*,1122,4541
contig_5131	254502	4	N	N	1	*	*,5131,*
contig_647	253761	8	N	N	1	*	42686475048
contig_1059	252527	100	N	N	3	*	1059
contig_2168	252453	41	N	N	1	*	-5019,2168,*
contig_63	251380	124	N	N	5	*	2424,2427,1401,63
contig_935	248893	18	N	N	1	*	935,*
contig_54	247340	52	N	N	2	*	2399,54
contig_2306	246987	6	N	N	1	*	*,2306,*
contig_4537	246218	5	N	N	1	*	*,4537,*
contig_1875	245428	9	N	N	1	*	1875
contig_3777	242610	6	N	N	1	*	5011,3777,*
contig_3425	242174	4	N	N	1	*	3425,*
contig_520	240183	15	N	N	1	*	520
contig_128	239873	8	N	N	1	*	*,128,-134,131
contig_966	239725	16	N	N	1	*	*,966,*
contig_99	239685	115	N	N	4	*	*,99
contig_1338	239543	5	N	N	1	*	1338478213441340
contig_2072	239149	6	N	N	1	*	4867,2072,*
contig_2268	237970	6	N	N	1	*	2268,*
contig_4746	237208	8	N	N	1	*	49164746
contig_4735	236248	10	N	N	1	*	4735
contig_3872	235687	10	N	N	1	*	3872
contig_3297	235300	13	N	N	1	*	3297
contig_209	232619	36	N	N	1	*	209227224226
contig_4445	231797	4	N	N	1	*	*,4445,*
contig_4861	230190	4	N	N	1	*	*,4861,*
contig_632	229373	8	N	N	1	*	632
contig_1164	229101	4	N	N	1	*	1165,-4760,-1163,1164,*
contig_2315	229100	4	N	N	1	*	*,2315,*
contig_4448	227365	5	N	N	1	*	*,4448,*
contig_5044	226371	8	N	N	1	*	5044
contig_804	226179	6	N	N	1	*	4722804
contig_1478	226125	38	N	N	1	*	-4581478
contig_2341	225366	8	N	N	1	*	2341
contig_2030	224491	4	N	N	1	*	*,2030,*
contig_3153	224470	5	N	N	1	*	3151,3153,*
contig_2910	224176	5	N	N	1	*	*,2910,*
contig_4620	223230	5	N	N	1	*	*,4620,*
contig_3869	221894	8	N	N	1	*	*,3869
contig_1518	221227	92	N	N	3	*	-15171518
contig_378	221002	5	N	N	1	*	*,378
contig_2649	219841	15	N	N	1	*	2649
contig_112	218007	9	N	N	1	*	112
contig_2246	217439	21	N	N	1	*	-4719,-4718,2246
contig_4570	217088	4	N	N	1	*	*,4570,*
contig_1097	216806	69	N	N	2	*	10974905
contig_1289	216042	66	N	N	2	*	1289
contig_1394	215814	5	N	N	1	*	*,1394,*
contig_597	214753	11	N	N	1	*	597
contig_754	214580	9	N	N	1	*	-4714,754,2065,*
contig_2909	213388	7	N	N	1	*	*,2909,3121
contig_5001	211817	7	N	N	1	*	260150013319
contig_4505	211100	64	N	N	2	*	-20874505
contig_4230	210304	4	N	N	1	*	4230,*
contig_2277	209174	3	N	N	1	*	*,2277,*
contig_4177	209070	7	N	N	1	*	4960,4177,*
contig_630	207684	8	N	N	1	*	-628,630,*
contig_4844	206936	4	N	N	1	*	*,4844,*
contig_1352	206825	4	N	N	1	*	*,-3004,1352,*
contig_1112	206407	26	N	N	1	*	*,1112
contig_1869	206196	8	N	N	1	*	1869,*
contig_3741	206106	10	N	N	1	*	20383741
contig_678	205756	20	N	N	1	*	*,678,*
contig_4345	205642	5	N	N	1	*	3299,4345,*
contig_4492	204987	5	N	N	1	*	*,4492,*
contig_1222	203699	23	N	N	1	*	1222
contig_3855	203689	5	N	N	1	*	3855,-1970,*
contig_1309	203603	5	N	N	1	*	*,1309,*
contig_2073	202834	18	N	N	1	*	20732075
contig_5020	201342	15	N	N	1	*	5020
contig_2945	199926	8	N	N	1	*	*,2945,*
contig_114	199282	13	N	N	1	*	114
contig_4966	198375	3	N	N	1	*	*,4966,*
contig_635	197579	13	N	N	1	*	47564757635
contig_3140	196254	9	N	N	1	*	3140,*
contig_88	195241	111	N	N	4	*	881455
contig_649	194750	107	N	N	4	*	1779649
contig_2106	194736	142	N	N	5	*	2106
contig_186	193680	26	N	N	1	*	*,186,201,3539
contig_370	193378	8	N	N	1	*	370
contig_656	192849	4	N	N	1	*	*,656,*
contig_1904	192716	7	N	N	1	*	189819044843
contig_786	191442	6	N	N	1	*	786,*
contig_1905	191372	9	N	N	1	*	189819054843
contig_4991	191164	11	N	N	1	*	-32454991
contig_4133	190834	7	N	N	1	*	-25994133
contig_967	188389	6	N	N	1	*	*,967,*
contig_2314	188149	10	N	N	1	*	2314,*
contig_555	187700	20	N	N	1	*	*,555,*
contig_1247	187462	4	N	N	1	*	*,1247,*
contig_3029	187380	72	N	N	3	*	-1517,-1514,-1513,2473,-4539,3029,-5024,-1735,1736
contig_2823	187194	6	N	N	1	*	2823
contig_2799	187097	13	N	N	1	*	-4641,2799,-4989,*
contig_2478	186849	67	N	N	2	*	2478
contig_3979	186212	5	N	N	1	*	-397839793975
contig_1216	185958	123	N	N	4	*	12161217
contig_2886	185771	4	N	N	1	*	*,2886,3978
contig_2191	185451	5	N	N	1	*	2191,*
contig_5013	185282	8	N	N	1	*	*,5013
contig_353	185235	4	N	N	1	*	-354,-4665,-344,-344,353,*
contig_5039	185188	55	N	N	2	*	*,5039
contig_650	184590	12	N	N	1	*	650
contig_1354	184580	5	N	N	1	*	*,1354,*
contig_4692	183435	98	N	N	3	*	4692
contig_1422	183080	74	N	N	3	*	14223638
contig_3927	183058	6	N	N	1	*	3927,*
contig_2476	182733	24	N	N	1	*	2476
contig_359	182581	63	N	N	2	*	359
contig_1472	182148	6	N	N	1	*	*,1472,-4700
contig_1149	181711	9	N	N	1	*	-4758,-4756,1149
contig_287	181455	24	N	N	1	*	287,*
contig_2224	179053	13	N	N	1	*	2224,*
contig_873	178717	22	N	N	1	*	868,4729,4731,873,-921,*
contig_1987	178202	8	N	N	1	*	1987
contig_3210	178157	4	N	N	1	*	*,3210
contig_2743	178080	13	N	N	1	*	27434934
contig_92	177886	7	N	N	1	*	92,*
contig_4918	177827	30	N	N	1	*	4918,-758,-4716,757
contig_640	176730	13	N	N	1	*	640,-4757,-4756
contig_1108	176316	8	N	N	1	*	*,1108
contig_4074	175426	5	N	N	1	*	*,4074,*
contig_3736	174838	4	N	N	1	*	*,3736,*
contig_2345	174829	14	N	N	1	*	2345
contig_718	174748	24	N	N	1	*	718
contig_4087	174484	9	N	N	1	*	*,4087
contig_3529	173609	24	N	N	1	*	*,3529,*
contig_892	173212	24	N	N	1	*	*,892,*
contig_1000	173091	7	N	N	1	*	*,1000
contig_1893	172815	4	N	N	1	*	*,1893,*
contig_1223	170650	20	N	N	1	*	1223
contig_2648	170440	16	N	N	1	*	2648
contig_2330	170227	130	N	N	4	*	2330
contig_375	170226	8	N	N	1	*	375,*
contig_167	170175	4	N	N	1	*	167,*
contig_1809	168573	10	N	N	1	*	-483118092632
contig_4229	165838	5	N	N	1	*	4229
contig_4479	165770	4	N	N	1	*	*,4479,*
contig_1503	165182	19	N	N	1	*	4637,-4804,1503,-2185,-1762,-84
contig_1997	165055	9	N	N	1	*	49161997671672
contig_4717	164127	36	N	N	1	*	76147177694718
contig_3605	163584	13	N	N	1	*	*,3605,*
contig_208	163345	8	N	N	1	*	208,-5058
contig_665	163268	10	N	N	1	*	665,-3744
contig_2122	163013	131	N	N	5	*	2122,-1219,1217
contig_4586	162539	4	N	N	1	*	*,4586,*
contig_2650	162449	12	N	N	1	*	2650,-4934
contig_3478	162327	3	N	N	1	*	*,3478,*
contig_4567	162242	3	N	N	1	*	*,4567,*
contig_3802	161622	9	N	N	1	*	38025064
contig_1453	161207	14	N	N	1	*	1714,1724,1453,-3041,*
contig_2989	161065	5	N	N	1	*	2989,*
contig_5069	160903	13	N	N	1	*	-38465069
contig_137	160631	14	N	N	1	*	32511374846
contig_1157	160481	10	N	N	1	*	-4759,1157,-4268
contig_5046	159544	4	N	N	1	*	5046,*
contig_4113	158508	5	N	N	1	*	*,4113,*
contig_2480	157133	15	N	N	1	*	2480,-613
contig_954	157093	26	N	N	1	*	954,-3103,2856
contig_2090	157002	36	N	N	1	*	208920901217
contig_552	156957	31	N	N	1	*	552,-1686,563
contig_1319	156890	7	N	N	1	*	1316,1319,*
contig_642	156396	13	N	N	1	*	642
contig_1159	156201	138	N	N	5	*	1159,-4925,*
contig_1832	155209	5	N	N	1	*	18324997
contig_2907	154945	8	N	N	1	*	2907,*
contig_654	154861	162	N	N	6	*	6543090
contig_461	154615	34	N	N	1	*	4614682
contig_2535	154421	10	N	N	1	*	2535
contig_580	154363	32	N	N	1	*	580
contig_1337	153905	4	N	N	1	*	*,1337,*
contig_2733	153702	66	N	N	2	*	273227331212
contig_380	153189	8	N	N	1	*	48393804670
contig_3890	152961	3	N	N	1	*	*,3890,*
contig_768	152929	24	N	N	1	*	3638,768,*
contig_1428	152926	25	N	N	1	*	14241428
contig_4792	152872	76	N	N	3	*	4792
contig_789	152536	13	N	N	1	*	789,*
contig_3165	152274	7	N	N	1	*	*,3165
contig_39	151919	4	N	N	1	*	*,39
contig_2425	151865	67	N	N	3	*	2425
contig_365	151785	24	N	N	1	*	*,365
contig_2472	151048	100	N	N	3	*	1417,-1516,-1514,-1513,2472
contig_2340	150925	13	N	N	1	*	2340
contig_3112	150379	66	N	N	2	*	-4893,-2354,2355,3112
contig_1383	150021	3	N	N	1	*	*,1383,-2819
contig_4699	149827	8	N	N	1	*	-6284699
contig_2798	149787	9	N	N	1	*	27984641
contig_4501	149571	4	N	N	1	*	*,4501,*
contig_775	149260	19	N	N	1	*	775,4982,-2355,2354,4893
contig_550	147688	15	N	N	1	*	*,550,*
contig_445	147474	22	N	N	1	*	444445
contig_1853	147327	7	N	N	1	*	*,-623,1853,*
contig_3664	146989	7	N	N	1	*	*,3662,3664,*
contig_934	146880	27	N	N	1	*	934,*
contig_833	146834	19	N	N	1	*	833
contig_4336	146469	3	N	N	1	*	*,4336,*
contig_2880	146156	9	N	N	1	*	2880
contig_749	145763	46	N	N	1	*	749,*
contig_4285	145214	7	N	N	1	*	4285,*
contig_2051	144956	7	N	N	1	*	1206,2051,*
contig_828	144902	25	N	N	1	*	*,4723,828
contig_2266	144836	8	N	N	1	*	2266
contig_2190	144477	6	N	N	1	*	2190
contig_446	144267	21	N	N	1	*	444446
contig_683	143937	103	N	N	3	*	68348884889
contig_3820	143386	15	N	N	1	*	38205067
contig_948	142942	5	N	N	1	*	948,*
contig_2270	142882	5	N	N	1	*	*,2270,*
contig_2188	142625	5	N	N	1	*	2188
contig_790	142471	11	N	N	1	*	-1772790
contig_79	142171	136	N	N	5	*	-614,-612,79,1057
contig_379	141473	7	N	N	1	*	3793814670
contig_2311	140768	4	N	N	1	*	*,2311,*
contig_136	140207	35	N	N	1	*	131136250
contig_557	139938	42	N	N	2	*	9411859557
contig_356	139737	5	N	N	1	*	356,*
contig_714	139521	86	N	N	3	*	*,4947,714
contig_622	139208	7	N	N	1	*	*,622,623,*
contig_2764	139073	18	N	N	1	*	2764
contig_3840	138543	4	N	N	1	*	3840,*
contig_3275	138286	11	N	N	1	*	4995,3275,-5059
contig_1918	137559	5	N	N	1	*	*,1918,*
contig_4774	137332	10	N	N	1	*	*,4774
contig_1061	137253	70	N	N	2	*	8010611455
contig_2326	137081	5	N	N	1	*	2326,-1008
contig_2123	136923	35	N	N	1	*	2123,-1219,1217
contig_685	136632	3	N	N	1	*	*,685,*
contig_3958	135812	7	N	N	1	*	3958
contig_116	135797	14	N	N	1	*	-4641116
contig_4677	135753	81	N	N	3	*	468246834677
contig_1199	135718	5	N	N	1	*	*,1199,4767,*
contig_2647	135465	4	N	N	1	*	*,2647,*
contig_684	135465	18	N	N	1	*	*,684,-1621,-1618,-1617,-1616,4810
contig_4602	134467	5	N	N	1	*	*,4602,*
contig_1384	134357	6	N	N	1	*	1384,*
contig_2813	133810	14	N	N	1	*	2813
contig_2657	132949	3	N	N	1	*	*,2657,*
contig_4971	132777	15	N	N	1	*	4971
contig_579	132534	130	N	N	5	*	-2421579
contig_4127	132371	6	N	N	1	*	*,4127,-1622,-1616,4810
contig_2028	132321	4	N	N	1	*	*,2028,*
contig_2010	131300	4	N	N	1	*	2009,2010,-2218,*
contig_1198	131272	3	N	N	1	*	*,1198,*
contig_4411	131048	9	N	N	1	*	4411
contig_4236	130992	7	N	N	1	*	*,4236,*
contig_2193	130978	6	N	N	1	*	*,2193
contig_4935	130855	7	N	N	1	*	-49344935
contig_2318	130691	15	N	N	1	*	-37852318
contig_4090	130228	5	N	N	1	*	*,4090,*
contig_1350	130178	4	N	N	1	*	1350,*
contig_831	130131	9	N	N	1	*	*,831,*
contig_2642	129485	6	N	N	1	*	993,2642,-2375
contig_857	129407	12	N	N	1	*	8548571573
contig_1374	129385	41	N	N	1	*	*,988,1374
contig_4785	129160	11	N	N	1	*	47851391
contig_5008	129130	18	N	N	1	*	*,5008,-2076,2075
contig_528	129028	66	N	N	3	*	-4687528
contig_4770	129005	9	N	N	1	*	-1217,4770,-4872
contig_4621	128516	4	N	N	1	*	*,4621,*
contig_569	128510	12	N	N	1	*	*,569,-5037
contig_3147	128461	11	N	N	1	*	3147,*
contig_4771	128419	59	N	N	2	*	-1217,4771,-1217
contig_118	127999	20	N	N	1	*	118
contig_409	127963	32	N	N	1	*	409,-2967,*
contig_3288	127945	6	N	N	1	*	*,3288
contig_3867	127616	6	N	N	1	*	3867
contig_4154	127447	4	N	N	1	*	4154,*
contig_2096	127366	25	N	N	1	*	*,2096,*
contig_4568	127288	4	N	N	1	*	*,4568,*
contig_2677	127089	16	N	N	1	*	2677
contig_725	126808	12	N	N	1	*	725
contig_3347	126682	6	N	N	1	*	*,3347,-341,*
contig_4979	126393	13	N	N	1	*	4979
contig_1425	126037	33	N	N	1	*	1424,1425,-5073
contig_3764	125961	6	N	N	1	*	3764,*
contig_753	125922	297	N	N	11	*	-4.71475e+29
contig_593	125871	10	N	N	1	*	5934693
contig_1921	124468	57	N	N	1	*	-2445490619212000
contig_1833	124418	4	N	N	1	*	18311833
contig_4392	124308	7	N	N	1	*	4392,*
contig_805	123751	15	N	N	1	*	-2702805
contig_1819	123627	4	N	N	1	*	483218191831
contig_3839	123482	4	N	N	1	*	3839,*
contig_2187	123185	6	N	N	1	*	2187
contig_382	123043	4	N	N	1	*	-381,382,*
contig_323	122758	44	N	N	2	*	-941,-938,323,-1524,-1521
contig_56	122558	15	N	N	1	*	-4631,56
contig_4578	122514	4	N	N	1	*	*,4578,*
contig_1366	122477	10	N	N	1	*	*,1366,*
contig_315	122075	28	N	N	1	*	3.13318e+18
contig_2068	122058	6	N	N	1	*	*,2068,*
contig_1321	122053	6	N	N	1	*	*,1321,-2348
contig_4605	121770	3	N	N	1	*	*,4605,*
contig_3606	121560	23	N	N	1	*	51053606
contig_666	121470	13	N	N	1	*	*,666,-2038
contig_448	121209	18	N	N	1	*	448458
contig_695	121144	57	N	N	2	*	6926951752
contig_3394	120944	4	N	N	1	*	*,3394,*
contig_4544	120828	5	N	N	1	*	*,4544,*
contig_176	120689	9	N	N	1	*	*,176,-138,-131
contig_4720	120464	3	N	N	1	*	*,4720,*
contig_1919	120224	17	N	N	1	*	-2445,4906,1919,*
contig_3116	119776	5	N	N	1	*	*,3116,*
contig_5045	119511	9	N	N	1	*	5045
contig_875	119432	52	N	N	1	*	868,4729,4731,875,900,-1579,-4732
contig_57	119395	56	N	N	1	*	-4631,57,3699
contig_2821	119166	14	N	N	1	*	28192821
contig_3200	118947	6	N	N	1	*	*,3200
contig_1324	118908	5	N	N	1	*	*,1324,*
contig_2042	118812	5	N	N	1	*	1242,2042,*
contig_553	118201	60	N	N	1	*	*,553
contig_122	118128	10	N	N	1	*	122
contig_2784	118015	6	N	N	1	*	2784
contig_2651	117833	7	N	N	1	*	*,2651,*
contig_2928	117449	53	N	N	1	*	-463129284958
contig_2717	117350	23	N	N	1	*	-3535,-2721,2717
contig_914	117337	34	N	N	1	*	1632,1654,-4730,870,914,4816,-905,909,878
contig_2293	117176	53	N	N	2	*	229348884889
contig_2296	117129	57	N	N	2	*	-48892296
contig_4393	116853	4	N	N	1	*	4393,*
contig_2776	116573	20	N	N	1	*	27762781
contig_2746	116035	10	N	N	1	*	49342746
contig_1446	115816	5	N	N	1	*	1446,*
contig_45	115800	5	N	N	1	*	*,45,4627
contig_3463	115390	7	N	N	1	*	3463,*
contig_4165	115085	4	N	N	1	*	4165,*
contig_3346	114926	4	N	N	1	*	*,3346,*
contig_4546	114746	6	N	N	1	*	*,4546,*
contig_488	114307	191	N	N	6	*	4883968
contig_4870	113882	6	N	N	1	*	*,4870
contig_556	113579	10	N	N	1	*	556,*
contig_4614	113494	4	N	N	1	*	*,4614,*
contig_4765	113439	30	N	N	1	*	-1183,4765,-889
contig_2353	113298	29	N	N	1	*	*,2353,2354,4893
contig_1039	113106	36	N	N	1	*	-4742,-1043,-1042,1039
contig_43	112700	5	N	N	1	*	*,43,*
contig_420	112449	6	N	N	1	*	46794204680
contig_4710	112315	9	N	N	1	*	47103299
contig_4088	112213	4	N	N	1	*	*,4088,*
contig_46	112184	6	N	N	1	*	46,*
contig_140	111990	7	N	N	1	*	13114032483251
contig_435	111641	8	N	N	1	*	435,*
contig_4956	111530	5	N	N	1	*	*,4956,*
contig_636	111432	193	N	N	7	*	*,636,2362
contig_1911	111356	14	N	N	1	*	*,1911,*
contig_2544	111169	13	N	N	1	*	2544
contig_594	111049	22	N	N	1	*	5944693
contig_2795	111004	15	N	N	1	*	2795
contig_2878	110736	10	N	N	1	*	2878
contig_4917	110580	16	N	N	1	*	4917
contig_4638	110557	99	N	N	4	*	4638
contig_3055	110550	43	N	N	1	*	*,3055
contig_3109	110291	31	N	N	1	*	3109,-4797,-774,4718
contig_3002	110265	26	N	N	1	*	-27323002
contig_2523	110228	20	N	N	1	*	-305225234849
contig_3072	110152	3	N	N	1	*	*,3072,-5089,*
contig_3010	110018	4	N	N	1	*	*,3010,*
contig_433	110009	7	N	N	1	*	480433
contig_5049	109945	8	N	N	1	*	504850494268
contig_3154	109674	7	N	N	1	*	315131523154
contig_1166	109522	3	N	N	1	*	1166,*
contig_933	109352	8	N	N	1	*	933,*
contig_2879	108921	6	N	N	1	*	2879,*
contig_1839	108677	6	N	N	1	*	1839,-4942
contig_3431	108430	3	N	N	1	*	*,3431,*
contig_1452	108265	62	N	N	2	*	-47187741452
contig_4219	108153	5	N	N	1	*	*,4219,*
contig_78	108084	24	N	N	1	*	78
contig_1409	107813	9	N	N	1	*	*,1409,-4787
contig_2052	107787	5	N	N	1	*	1206,2052,*
contig_4314	107739	5	N	N	1	*	*,4314,*
contig_4591	107649	3	N	N	1	*	*,4591,*
contig_1627	107543	8	N	N	1	*	*,1627,-4829,*
contig_4965	107445	10	N	N	1	*	4964,4965,-2985,-4964
contig_584	107428	12	N	N	1	*	*,4691,584,*
contig_4459	107354	7	N	N	1	*	36814459
contig_162	107228	21	N	N	1	*	1541591614647160
contig_2810	107174	8	N	N	1	*	2810
contig_2147	106989	11	N	N	1	*	*,2147,4845,*
contig_2297	106842	22	N	N	1	*	-48892297
contig_4715	106617	40	N	N	1	*	4715
contig_872	106575	24	N	N	1	*	-1655,-4730,4729,872,*
contig_1351	106524	6	N	N	1	*	1351
contig_4577	106155	4	N	N	1	*	*,4577,*
contig_792	105969	7	N	N	1	*	4835,792,*
contig_4890	105904	86	N	N	3	*	-10084890
contig_3801	105874	4	N	N	1	*	3801,*
contig_278	105014	8	N	N	1	*	278
contig_377	104849	4	N	N	1	*	*,4667,377
contig_1150	104787	8	N	N	1	*	11501772
contig_707	104785	9	N	N	1	*	707
contig_55	104740	49	N	N	2	*	554916
contig_35	104664	4	N	N	1	*	*,35,*
contig_1957	104574	5	N	N	1	*	*,1957,4853,*
contig_662	104536	11	N	N	1	*	*,662,-1153
contig_1343	104378	8	N	N	1	*	*,1343
contig_5112	104051	6	N	N	1	*	*,5112,*
contig_3386	103971	6	N	N	1	*	26013386
contig_1817	103832	7	N	N	1	*	1981,-1816,1817,4832
contig_1660	103521	10	N	N	1	*	-4815,1660,-1609,1608
contig_2265	103250	9	N	N	1	*	2265,-3299
contig_2564	103054	9	N	N	1	*	2564
contig_3553	102977	18	N	N	1	*	*,3553,3791
contig_2503	102974	73	N	N	2	*	20032503
contig_3918	102958	4	N	N	1	*	*,3918,*
contig_2041	102740	33	N	N	3	*	*,2041,-4759
contig_2824	102556	17	N	N	1	*	2824
contig_5055	102500	8	N	N	1	*	*,5055
contig_3547	102376	38	N	N	1	*	3547
contig_655	102241	7	N	N	1	*	6551153
contig_3190	102176	3	N	N	1	*	*,3190,*
contig_2124	102165	10	N	N	1	*	*,2124
contig_1353	102110	3	N	N	1	*	*,-3004,1353,*
contig_1934	102040	3	N	N	1	*	*,1934,*
contig_1498	101684	15	N	N	1	*	1484,1488,1498,1499,-1502
contig_3229	101573	45	N	N	1	*	2938,-1951,4852,-3228,3229
contig_1959	101513	3	N	N	1	*	*,-4853,1959,4854,*
contig_1197	101464	4	N	N	1	*	*,1197,*
contig_2381	101439	8	N	N	1	*	2381489523844890
contig_4557	101360	14	N	N	1	*	4557
contig_3611	101231	29	N	N	1	*	*,-2024,5038,3611
contig_4669	101026	5	N	N	1	*	4669,*
contig_3443	100895	5	N	N	1	*	*,3443,*
contig_1706	100756	44	N	N	1	*	563170617071714
contig_4986	100702	4	N	N	1	*	*,4986,*
contig_1238	100690	5	N	N	1	*	*,1238,1239,1241,*
contig_2575	100494	3	N	N	1	*	*,2575,*
contig_4496	100219	50	N	N	2	*	4496,*
contig_1541	100030	11	N	N	1	*	-1174,1172,1541,*
contig_4139	99950	4	N	N	1	*	4139,5097,*
contig_3858	99885	15	N	N	1	*	3858
contig_2320	99664	5	N	N	1	*	*,2320,*
contig_3212	99595	3	N	N	1	*	3212,*
contig_2521	99125	6	N	N	1	*	25212762
contig_3808	98947	6	N	N	1	*	*,3808,*
contig_1475	98905	3	N	N	1	*	*,1475,*
contig_770	98789	25	N	N	1	*	-4718,-769,770
contig_1585	98597	7	N	N	1	*	-1584,1585,*
contig_350	98575	7	N	N	1	*	*,350,*
contig_4573	98524	8	N	N	1	*	*,4573,*
contig_1356	98330	57	N	N	2	*	487220911356
contig_4164	98162	4	N	N	1	*	41644867
contig_2021	97979	22	N	N	1	*	*,2021,*
contig_1330	97913	7	N	N	1	*	*,1330
contig_4548	97852	3	N	N	1	*	*,4548,*
contig_1448	97758	9	N	N	1	*	1448,*
contig_3087	97545	9	N	N	1	*	-50593087
contig_3821	97378	27	N	N	1	*	*,3821
contig_4659	97299	6	N	N	1	*	*,4659,*
contig_4857	97283	10	N	N	1	*	485619774857
contig_2631	97150	8	N	N	1	*	2631,*
contig_3160	97118	7	N	N	1	*	*,3160,*
contig_3607	97088	28	N	N	1	*	354936073545
contig_5062	97066	6	N	N	1	*	*,4558,5062
contig_4253	96837	22	N	N	1	*	*,4253,*
contig_2247	96630	20	N	N	1	*	*,2247
contig_2674	96544	6	N	N	1	*	26743785
contig_3142	96527	7	N	N	1	*	-50593142
contig_4248	96422	6	N	N	1	*	4248,*
contig_2082	96398	5	N	N	1	*	*,2082,*
contig_1946	96028	4	N	N	1	*	*,1946,*
contig_5106	95899	5	N	N	1	*	*,5106,*
contig_3292	95493	9	N	N	1	*	3292,-3291,3287
contig_3618	95483	5	N	N	1	*	*,3618,*
contig_2382	95458	7	N	N	1	*	2382
contig_2640	95418	4	N	N	1	*	*,2640,*
contig_3836	95064	4	N	N	1	*	*,3836,*
contig_410	94932	21	N	N	1	*	*,2967,410,*
contig_4174	94843	4	N	N	1	*	*,4174,*
contig_4108	94835	7	N	N	1	*	-4856410641085090
contig_4119	94754	8	N	N	1	*	4119
contig_4869	94418	21	N	N	1	*	4869
contig_2797	94254	7	N	N	1	*	2797
contig_3126	93986	10	N	N	1	*	3126
contig_4992	93882	6	N	N	1	*	-3299,4992,-3298
contig_4538	93865	4	N	N	1	*	*,4538,*
contig_40	93763	5	N	N	1	*	*,40,*
contig_3760	93618	7	N	N	1	*	375837603763
contig_1193	93608	63	N	N	2	*	1183119348074800
contig_4354	93541	4	N	N	1	*	*,4354,*
contig_111	93324	4	N	N	1	*	*,111,*
contig_4010	93200	4	N	N	1	*	*,4010,*
contig_4864	93064	36	N	N	1	*	4864,-4693
contig_2590	92953	5	N	N	1	*	2590,-2588,1424
contig_3626	92926	4	N	N	1	*	*,3626,*
contig_163	92909	14	N	N	1	*	1.59161e+16
contig_1820	92729	6	N	N	1	*	-1825,1820,-4832
contig_1359	92541	6	N	N	1	*	*,1359,*
contig_1341	92524	7	N	N	1	*	-478213401341
contig_283	92375	29	N	N	1	*	-4658264283
contig_2031	92358	4	N	N	1	*	*,2031,*
contig_4628	92218	6	N	N	1	*	462746284741
contig_2960	92166	13	N	N	1	*	2960,*
contig_1124	92146	12	N	N	1	*	2538,-2569,1124,1372
contig_1438	92082	27	N	N	1	*	1438
contig_3219	92041	5	N	N	1	*	*,3219,*
contig_2494	91776	21	N	N	1	*	47872494
contig_2165	91748	10	N	N	1	*	*,2165,*
contig_1156	91660	11	N	N	1	*	1156,*
contig_1551	91191	55	N	N	2	*	155148074808
contig_4609	90961	6	N	N	1	*	*,4609,*
contig_1868	90923	8	N	N	1	*	*,1868
contig_3891	90794	4	N	N	1	*	*,3891,*
contig_4945	90755	15	N	N	1	*	4945
contig_4521	90751	37	N	N	1	*	4521
contig_4725	90496	10	N	N	1	*	*,4725,*
contig_1888	90494	4	N	N	1	*	1888,*
contig_871	90420	31	N	N	1	*	-4.81016e+33
contig_3675	90360	5	N	N	1	*	*,3675,*
contig_675	90216	5	N	N	1	*	*,675,*
contig_60	90118	62	N	N	2	*	60
contig_4313	90079	8	N	N	1	*	*,4313,*
contig_462	90009	40	N	N	1	*	462
contig_521	89987	7	N	N	1	*	*,521,*
contig_1105	89969	35	N	N	1	*	*,1105,4905
contig_1083	89701	17	N	N	1	*	107510834846
contig_1379	89550	3	N	N	1	*	*,1379,*
contig_38	89379	5	N	N	1	*	*,38,*
contig_2771	89322	10	N	N	1	*	*,2771,2774
contig_2141	89280	40	N	N	1	*	21412152
contig_4671	89219	7	N	N	1	*	4671
contig_751	89099	40	N	N	1	*	-4750751
contig_157	89067	21	N	N	1	*	3763,-156,157
contig_523	88720	7	N	N	1	*	-21555235264687
contig_748	88688	32	N	N	1	*	7484714
contig_1661	88528	17	N	N	1	*	-4815,1661,-4811,-1621,-1618,-1617,-1616,4810
contig_4500	88446	4	N	N	1	*	*,4500,*
contig_2365	88374	11	N	N	1	*	2365,-4740,989
contig_518	88169	5	N	N	1	*	*,518,*
contig_4275	88160	10	N	N	1	*	42755087
contig_3703	88117	4	N	N	1	*	*,3703,*
contig_781	88107	28	N	N	1	*	781
contig_720	87862	56	N	N	2	*	4810,-4909,-724,700,705,720
contig_1932	87839	8	N	N	1	*	-131,1932,*
contig_2957	87778	6	N	N	1	*	*,2957,*
contig_1818	87691	7	N	N	1	*	-18211818
contig_527	87633	3	N	N	1	*	-4687,527,4845,*
contig_978	87551	3	N	N	1	*	978,*
contig_4232	87388	5	N	N	1	*	4232,*
contig_1284	87380	64	N	N	2	*	1284,*
contig_2322	87214	3	N	N	1	*	*,2322,*
contig_3080	87184	3	N	N	1	*	*,3080,*
contig_4608	87104	5	N	N	1	*	*,4608,*
contig_389	86998	6	N	N	1	*	4672389
contig_910	86985	9	N	N	1	*	-878,-909,905,-4816,-4815,-1658,1659,910,-891
contig_668	86801	4	N	N	1	*	*,668,*
contig_3125	86750	7	N	N	1	*	3125
contig_3620	86661	11	N	N	1	*	42743620
contig_4587	86501	3	N	N	1	*	*,4587,*
contig_3331	86139	10	N	N	1	*	*,3331,-1850,-1846
contig_3647	86126	5	N	N	1	*	*,3647,*
contig_2140	86085	115	N	N	4	*	21402152
contig_798	85961	8	N	N	1	*	*,798,*
contig_1994	85947	5	N	N	1	*	*,1994,*
contig_4841	85908	5	N	N	1	*	-1898,4841,*
contig_4778	85832	4	N	N	1	*	*,4778,*
contig_1844	85792	5	N	N	1	*	*,1844,*
contig_4540	85754	4	N	N	1	*	*,4540
contig_3897	85750	27	N	N	1	*	27303897
contig_2775	85649	5	N	N	1	*	*,2775,*
contig_1961	85483	3	N	N	1	*	*,1961,*
contig_2225	85435	8	N	N	1	*	*,4739,2225,2828
contig_830	85394	22	N	N	1	*	*,4723,830
contig_2522	85336	12	N	N	1	*	-2762,-4936,2522
contig_4837	85305	7	N	N	1	*	48371870
contig_2596	85253	3	N	N	1	*	*,2596,*
contig_674	85192	7	N	N	1	*	*,674,*
contig_2327	85187	9	N	N	1	*	*,2327,*
contig_4634	85149	137	N	N	5	*	4634
contig_3423	85127	4	N	N	1	*	*,3423,4832
contig_1416	85080	70	N	N	2	*	1416,-4787
contig_426	85010	3	N	N	1	*	*,426,*
contig_351	84957	5	N	N	1	*	*,351,*
contig_1116	84941	4	N	N	1	*	*,1116,*
contig_4359	84921	4	N	N	1	*	*,4359,*
contig_1218	84839	56	N	N	2	*	1218
contig_3273	84813	9	N	N	1	*	4995,3273,-5059
contig_4124	84788	4	N	N	1	*	*,4124,*
contig_4639	84697	9	N	N	1	*	-654639
contig_2483	84690	9	N	N	1	*	47422483
contig_4050	84678	32	N	N	1	*	4050
contig_797	84446	35	N	N	1	*	797801
contig_1419	84390	3	N	N	1	*	*,1419,*
contig_3111	84315	14	N	N	1	*	2355,-4982,3111,*
contig_2901	84224	3	N	N	1	*	*,2901,*
contig_1355	84223	31	N	N	1	*	*,1355,*
contig_2675	84219	10	N	N	1	*	2675
contig_2002	84186	81	N	N	3	*	244920022003
contig_2044	84104	5	N	N	1	*	*,2044,*
contig_4944	84080	13	N	N	1	*	49442819
contig_317	84076	39	N	N	1	*	317,-5037
contig_2822	84016	4	N	N	1	*	*,2822,*
contig_4202	83981	55	N	N	1	*	*,4201,4202,-4201,*
contig_885	83981	9	N	N	1	*	885,-1619,4810
contig_2495	83698	70	N	N	3	*	2495,-2449
contig_4592	83589	4	N	N	1	*	*,4592,*
contig_5093	83578	5	N	N	1	*	*,5093,*
contig_1509	83539	53	N	N	1	*	1509,-84
contig_2248	83535	8	N	N	1	*	2248
contig_1139	83493	18	N	N	1	*	1.13948e+19
contig_4833	83491	8	N	N	1	*	24004833
contig_803	83489	7	N	N	1	*	4722803
contig_311	83466	143	N	N	5	*	-690,-578,-576,311,80
contig_903	83349	37	N	N	1	*	1573,-4733,-882,884,903
contig_2102	83242	56	N	N	2	*	*,4772,2100,2102
contig_327	83210	11	N	N	1	*	327,339,566,-1724,-1714
contig_651	82988	16	N	N	1	*	1772,-4758,651
contig_2286	82926	13	N	N	1	*	*,2285,2286,-2285,*
contig_2275	82892	5	N	N	1	*	1349,2275,-1340,4782
contig_3141	82865	6	N	N	1	*	*,3141,*
contig_2995	82825	25	N	N	1	*	2995
contig_2305	82729	82	N	N	3	*	2305
contig_3883	82714	36	N	N	1	*	*,3883
contig_1872	82647	5	N	N	1	*	1870,1872,*
contig_3769	82598	38	N	N	1	*	3769
contig_120	82558	4	N	N	1	*	120,*
contig_2099	82455	4	N	N	1	*	*,2099,*
contig_524	82450	41	N	N	1	*	5019,-2155,524,4687
contig_1308	82407	6	N	N	1	*	*,1308,*
contig_1334	82392	3	N	N	1	*	*,1334,*
contig_1500	82272	76	N	N	3	*	1502,-1499,1500
contig_3138	82230	4	N	N	1	*	*,3138,*
contig_3773	82089	4	N	N	1	*	*,3773,*
contig_975	81887	5	N	N	1	*	*,975,*
contig_2029	81822	4	N	N	1	*	*,2029,*
contig_3164	81782	4	N	N	1	*	*,3164,*
contig_477	81718	44	N	N	1	*	477480
contig_3385	81575	6	N	N	1	*	3385,-2601
contig_3485	81366	7	N	N	1	*	*,3485
contig_4929	81333	33	N	N	1	*	-2721,4929,-3468
contig_3135	81073	6	N	N	1	*	*,3135,*
contig_4524	81003	25	N	N	1	*	4524,-1226,*
contig_5084	80972	9	N	N	1	*	50844856
contig_421	80963	14	N	N	1	*	46794214680
contig_796	80875	27	N	N	1	*	796801
contig_390	80858	4	N	N	1	*	4672,388,4673,390,-4849
contig_3227	80825	4	N	N	1	*	*,3227,*
contig_4474	80722	4	N	N	1	*	*,4474,*
contig_126	80537	44	N	N	1	*	-3144126149154
contig_352	80534	5	N	N	1	*	-354,-4665,-344,-344,352,*
contig_4618	80429	4	N	N	1	*	*,4618,*
contig_1810	80334	6	N	N	1	*	*,-2039,1810,*
contig_2264	80111	6	N	N	1	*	2264
contig_4674	79879	7	N	N	1	*	*,4674,*
contig_2598	79863	5	N	N	1	*	*,2598
contig_2092	79743	33	N	N	1	*	48722092
contig_4506	79732	44	N	N	1	*	-20874506
contig_4597	79700	5	N	N	1	*	*,4597,4598
contig_1090	79682	4	N	N	1	*	*,1090,*
contig_1273	79613	4	N	N	1	*	1273,*
contig_3762	79582	9	N	N	1	*	-37633762
contig_3809	79306	4	N	N	1	*	38095063
contig_3006	79229	5	N	N	1	*	*,3006,*
contig_5057	79185	11	N	N	1	*	5057
contig_396	78990	5	N	N	1	*	*,396,*
contig_483	78824	18	N	N	1	*	*,483,*
contig_1138	78707	3	N	N	1	*	1138,1145,-3181
contig_413	78681	28	N	N	1	*	413
contig_1510	78262	29	N	N	1	*	1.51022e+19
contig_2411	78247	7	N	N	1	*	*,2411,*
contig_746	78230	20	N	N	1	*	7464714
contig_4721	77984	12	N	N	1	*	-1153,-5040,4721
contig_28	77929	5	N	N	1	*	*,28,*
contig_601	77862	8	N	N	1	*	*,601,*
contig_2565	77771	7	N	N	1	*	2565
contig_3428	77639	17	N	N	1	*	34263428
contig_1400	77558	14	N	N	1	*	*,1400,*
contig_121	77555	14	N	N	1	*	4978121
contig_194	77431	5	N	N	1	*	*,194,-138,-131
contig_4675	77389	34	N	N	1	*	468246834675
contig_3652	77279	4	N	N	1	*	*,3652,*
contig_1380	77209	3	N	N	1	*	*,1380,4784,*
contig_3479	77145	3	N	N	1	*	*,3479,*
contig_2633	77083	3	N	N	1	*	*,2634,2633,2636,*
contig_1605	76939	12	N	N	1	*	-868,1603,1605,-4829,*
contig_1889	76898	5	N	N	1	*	*,1889,*
contig_4610	76785	4	N	N	1	*	*,4610,*
contig_4981	76761	31	N	N	1	*	4981
contig_1691	76506	18	N	N	1	*	*,1691,-1704,1703
contig_1838	76500	16	N	N	1	*	1838,-4942
contig_1367	76474	8	N	N	1	*	*,1367
contig_3913	76292	74	N	N	2	*	39135073
contig_1030	76104	66	N	N	2	*	1030
contig_3246	76012	6	N	N	1	*	*,3246,*
contig_3805	75951	4	N	N	1	*	*,3805,*
contig_2603	75847	5	N	N	1	*	*,2603,*
contig_2312	75846	37	N	N	1	*	2312
contig_1770	75825	4	N	N	1	*	*,1770,*
contig_1333	75797	4	N	N	1	*	*,1333,*
contig_2791	75397	5	N	N	1	*	*,2791,*
contig_788	75344	10	N	N	1	*	1153,788,-3744
contig_2097	75145	131	N	N	5	*	209420971217
contig_332	75044	29	N	N	1	*	-4298,-4823,332,-1721,-1714
contig_4295	74920	7	N	N	1	*	*,4295,*
contig_229	74757	4	N	N	1	*	229,-4931
contig_2332	74708	5	N	N	1	*	*,2332,*
contig_1399	74697	4	N	N	1	*	*,1399,*
contig_4464	74650	5	N	N	1	*	*,4464,*
contig_4460	74638	8	N	N	1	*	*,4460,*
contig_2236	74628	4	N	N	1	*	2235,2236,*
contig_1209	74567	20	N	N	1	*	1209
contig_633	74330	3	N	N	1	*	*,633,*
contig_2278	74289	4	N	N	1	*	*,2278,*
contig_2638	74168	4	N	N	1	*	*,2638,*
contig_3202	74155	5	N	N	1	*	32023205
contig_2227	73991	4	N	N	1	*	*,2227,*
contig_3844	73792	8	N	N	1	*	-3845,3844,-5068
contig_3022	73776	137	N	N	5	*	3022
contig_3173	73721	4	N	N	1	*	3173
contig_1031	73696	29	N	N	1	*	1031
contig_2250	73679	12	N	N	1	*	2250
contig_511	73640	8	N	N	1	*	*,511,*
contig_586	73488	46	N	N	1	*	586
contig_3957	73304	5	N	N	1	*	5080,3956,3957,*
contig_2639	73303	12	N	N	1	*	*,2639,*
contig_334	73189	49	N	N	2	*	-1736,-1734,334,-1714
contig_629	73123	4	N	N	1	*	-6286295027
contig_3847	73114	15	N	N	1	*	-3850,-3846,3847
contig_383	73049	6	N	N	1	*	383,*
contig_482	72815	21	N	N	1	*	*,482,*
contig_1996	72549	4	N	N	1	*	*,1996,*
contig_4163	72328	4	N	N	1	*	*,4163,*
contig_834	72274	19	N	N	1	*	9411858834852850
contig_2130	72261	83	N	N	3	*	*,4773,2130
contig_3526	72164	4	N	N	1	*	*,3526,*
contig_2534	72110	7	N	N	1	*	2534
contig_1335	72109	4	N	N	1	*	*,1335,*
contig_4339	72028	50	N	N	2	*	4339
contig_2994	71891	20	N	N	1	*	2994
contig_3969	71674	9	N	N	1	*	*,3969,*
contig_3988	71577	7	N	N	1	*	3988
contig_1823	71536	11	N	N	1	*	19831823
contig_1442	71525	15	N	N	1	*	1442
contig_86	71176	7	N	N	1	*	86,*
contig_119	71098	3	N	N	1	*	*,119
contig_4695	71054	12	N	N	1	*	4695
contig_2759	71052	7	N	N	1	*	27594672
contig_429	70813	12	N	N	1	*	4.29283e+26
contig_1894	70752	8	N	N	1	*	-1896,1894,-3470
contig_4696	70734	24	N	N	1	*	4696
contig_3252	70727	8	N	N	1	*	*,3252
contig_641	70690	7	N	N	1	*	641
contig_2252	70655	6	N	N	1	*	2252,*
contig_4499	70582	4	N	N	1	*	*,4499,*
contig_188	70540	8	N	N	1	*	*,188,-169,-4649
contig_2336	70511	9	N	N	1	*	2336
contig_3560	70510	15	N	N	1	*	*,3560
contig_2859	70328	11	N	N	1	*	2859,*
contig_709	70162	14	N	N	1	*	4810,-2454,-724,700,709,-1628,-1626,-1619,4810
contig_1812	70158	8	N	N	1	*	1812
contig_266	70157	20	N	N	1	*	266
contig_1310	70051	4	N	N	1	*	*,1310,*
contig_4855	70031	7	N	N	1	*	*,4855,*
contig_412	70009	93	N	N	3	*	412
contig_272	69869	33	N	N	1	*	272,*
contig_755	69824	17	N	N	1	*	755
contig_2595	69814	6	N	N	1	*	*,2595,*
contig_5047	69475	5	N	N	1	*	483150475048
contig_3155	69421	8	N	N	1	*	*,3155,*
contig_2415	69415	4	N	N	1	*	*,2415,*
contig_1323	69270	5	N	N	1	*	*,1323,-4898
contig_4494	69235	3	N	N	1	*	*,4494,*
contig_253	69231	3	N	N	1	*	*,253,1070
contig_3826	69172	3	N	N	1	*	*,3826,*
contig_81	69061	76	N	N	3	*	81
contig_4125	69025	6	N	N	1	*	*,4125,*
contig_2390	69013	21	N	N	2	*	2390
contig_3648	68900	9	N	N	1	*	3648
contig_158	68871	5	N	N	1	*	*,158,2410
contig_3674	68832	3	N	N	1	*	*,3674,*
contig_251	68737	7	N	N	1	*	*,251,*
contig_4004	68659	4	N	N	1	*	*,4004,*
contig_4151	68651	22	N	N	1	*	38924151
contig_2881	68584	6	N	N	1	*	*,2881,*
contig_3756	68580	3	N	N	1	*	*,3756
contig_1228	68576	4	N	N	1	*	*,1228,*
contig_1852	68545	24	N	N	1	*	184618501852
contig_3878	68461	5	N	N	1	*	*,3878,*
contig_3213	68363	4	N	N	1	*	3213,*
contig_3922	68326	4	N	N	1	*	*,3922,*
contig_664	68300	199	N	N	7	*	*,664
contig_1318	68250	6	N	N	1	*	1316,1318,-2947
contig_719	68194	8	N	N	1	*	4810,-2454,-724,700,719,-1608
contig_2566	68141	9	N	N	1	*	-4751,1125,2566,2571,-2538
contig_481	67943	6	N	N	1	*	*,481,*
contig_3619	67904	5	N	N	1	*	*,3619,*
contig_1040	67863	65	N	N	2	*	10401042
contig_4079	67812	4	N	N	1	*	*,4079,*
contig_3174	67786	6	N	N	1	*	3174,*
contig_3134	67627	4	N	N	1	*	*,3134,*
contig_4385	67577	3	N	N	1	*	*,4385,*
contig_2782	67538	15	N	N	1	*	2782
contig_3815	67527	7	N	N	1	*	*,3815,*
contig_4406	67482	5	N	N	1	*	*,4406,*
contig_411	67431	4	N	N	1	*	*,411,*
contig_51	67377	3	N	N	1	*	*,51,*
contig_4983	67357	3	N	N	1	*	-2009,4983,*
contig_347	67330	8	N	N	1	*	*,347,*
contig_1842	67038	3	N	N	1	*	*,1842,*
contig_2699	67015	35	N	N	1	*	*,2699
contig_233	66982	32	N	N	1	*	231233
contig_851	66905	17	N	N	1	*	-858,851,-847,-844,-835
contig_3757	66763	3	N	N	1	*	*,3757,*
contig_5061	66759	20	N	N	1	*	5061
contig_4035	66756	235	N	N	9	*	4035
contig_585	66723	25	N	N	1	*	585
contig_4528	66616	8	N	N	2	*	4528
contig_431	66586	3	N	N	1	*	*,431,*
contig_538	66519	4	N	N	1	*	-536,538,*
contig_3329	66514	29	N	N	1	*	8013329
contig_1624	66305	34	N	N	1	*	-16391624
contig_3396	66271	4	N	N	1	*	*,3396,*
contig_4642	66189	3	N	N	1	*	4642,*
contig_3069	66134	15	N	N	1	*	3069,*
contig_3813	65976	4	N	N	1	*	*,3813,*
contig_4076	65936	4	N	N	1	*	*,4076,*
contig_3328	65905	26	N	N	1	*	8013328
contig_4332	65837	14	N	N	1	*	43325105
contig_4015	65692	22	N	N	1	*	*,4015,*
contig_3552	65622	15	N	N	1	*	510535523791
contig_5113	65586	10	N	N	1	*	5113,-3745,3744
contig_1461	65566	3	N	N	1	*	*,1461,*
contig_3285	65538	8	N	N	1	*	-499732853287
contig_89	65119	78	N	N	3	*	*,89,80
contig_2758	65067	15	N	N	1	*	27584672
contig_3477	64883	8	N	N	1	*	*,3477,*
contig_660	64848	8	N	N	1	*	*,658,660
contig_2580	64817	19	N	N	1	*	545,1533,-1532,-4805,2580,3581,-1525,-1524,-1521
contig_4136	64718	8	N	N	1	*	4136,*
contig_3	64594	9	N	N	1	*	*,3
contig_478	64544	11	N	N	1	*	*,478,*
contig_2085	64396	8	N	N	1	*	*,2085,2403
contig_1152	64367	20	N	N	1	*	1152
contig_1623	64364	17	N	N	1	*	-1632,1646,1623,-1626
contig_5066	64358	6	N	N	1	*	5066,*
contig_130	64218	44	N	N	1	*	130131
contig_600	64060	7	N	N	1	*	600
contig_2234	64051	4	N	N	1	*	*,2234,*
contig_4277	63917	3	N	N	1	*	*,4277,*
contig_4887	63873	12	N	N	1	*	4887
contig_1404	63775	22	N	N	1	*	1404,*
contig_1492	63756	9	N	N	1	*	-14911492
contig_4029	63745	5	N	N	1	*	*,4029,*
contig_711	63702	65	N	N	3	*	-4909,-724,700,711,-2452,-4862
contig_4865	63695	34	N	N	1	*	4865
contig_1278	63416	109	N	N	4	*	12721278
contig_1611	63405	16	N	N	1	*	160816111639
contig_255	63367	7	N	N	1	*	250255
contig_3381	63261	4	N	N	1	*	*,3381,*
contig_3635	62824	4	N	N	1	*	*,3635
contig_2103	62677	63	N	N	2	*	*,4772,2100,2103
contig_2074	62606	7	N	N	1	*	*,2074,*
contig_4483	62567	5	N	N	1	*	*,4483,*
contig_4644	62384	8	N	N	1	*	4644
contig_3797	62321	8	N	N	1	*	*,3797,*
contig_1931	62149	40	N	N	1	*	1931
contig_1827	62113	8	N	N	1	*	1827
contig_3226	61973	6	N	N	1	*	*,3226,*
contig_2317	61856	7	N	N	1	*	25332317
contig_4280	61843	3	N	N	1	*	*,4280,*
contig_680	61835	71	N	N	2	*	680
contig_1213	61654	33	N	N	1	*	*,1213,*
contig_2335	61585	5	N	N	1	*	2335
contig_2825	61576	3	N	N	1	*	*,2825,*
contig_1348	61487	10	N	N	1	*	13451348
contig_3771	61444	7	N	N	1	*	*,3771,*
contig_829	61388	4	N	N	1	*	*,829,*
contig_3461	61385	4	N	N	1	*	3461
contig_2656	61382	3	N	N	1	*	*,2656,*
contig_1914	61327	8	N	N	1	*	*,1914,*
contig_3504	61326	32	N	N	1	*	8.04744e+17
contig_728	61229	89	N	N	3	*	728,-1507
contig_4514	61200	31	N	N	1	*	4514
contig_1694	61141	22	N	N	1	*	563169448211703
contig_1456	61129	90	N	N	3	*	14551456
contig_652	61119	11	N	N	1	*	4828,652,-4759
contig_1506	61050	17	N	N	1	*	-2178,-4880,1506
contig_2132	61048	38	N	N	1	*	2132,-4773,*
contig_4426	61026	4	N	N	1	*	4213,4426,-4215,-3144
contig_2304	61008	58	N	N	2	*	2304
contig_4970	60816	5	N	N	1	*	*,4970,*
contig_1695	60796	9	N	N	1	*	5.63169e+26
contig_4063	60693	3	N	N	1	*	*,5089,4063,*
contig_1851	60520	34	N	N	1	*	18461851
contig_2137	60277	156	N	N	6	*	2137
contig_2221	60221	3	N	N	1	*	*,2221,*
contig_500	60209	7	N	N	1	*	*,500,*
contig_1922	60107	4	N	N	1	*	*,1922,*
contig_2036	60062	120	N	N	4	*	2036
contig_2279	59983	3	N	N	1	*	*,2279,*
contig_953	59941	5	N	N	1	*	*,953,*
contig_4440	59859	6	N	N	1	*	*,4440,*
contig_4533	59856	80	N	N	3	*	*,4533,*
contig_4030	59825	5	N	N	1	*	*,4030,*
contig_2990	59762	5	N	N	1	*	*,2990,*
contig_2479	59744	17	N	N	1	*	2479,*
contig_3387	59707	3	N	N	1	*	26013387
contig_2008	59683	7	N	N	1	*	*,4863,2008
contig_2192	59673	5	N	N	1	*	2192
contig_1202	59647	5	N	N	1	*	-1201,1202,*
contig_715	59548	7	N	N	1	*	715
contig_3830	59536	31	N	N	1	*	*,3830,*
contig_1360	59378	105	N	N	4	*	1217,1360,*
contig_1909	59348	3	N	N	1	*	*,1909,*
contig_3263	59335	4	N	N	1	*	*,3263,3264,*
contig_1035	59323	72	N	N	2	*	1035
contig_3334	59199	7	N	N	1	*	*,3334,*
contig_4998	59161	6	N	N	1	*	-3287,4998,*
contig_5050	59154	31	N	N	1	*	50503638
contig_2356	59116	30	N	N	1	*	2356
contig_525	59033	8	N	N	1	*	*,525,526,4687
contig_506	59027	4	N	N	1	*	*,506,*
contig_3289	59023	5	N	N	1	*	-3287,3289,-4021
contig_1262	58945	4	N	N	1	*	*,1262,*
contig_1881	58867	9	N	N	1	*	18814840
contig_1368	58768	5	N	N	1	*	*,1368,*
contig_4676	58697	32	N	N	1	*	4676
contig_3091	58484	4	N	N	1	*	*,3091,*
contig_2388	58459	5	N	N	1	*	-489823883178
contig_1148	58377	13	N	N	1	*	1148
contig_4477	58215	3	N	N	1	*	*,4477,*
contig_5028	58180	22	N	N	1	*	*,5028,*
contig_3487	58170	18	N	N	1	*	3487
contig_3211	58101	3	N	N	1	*	*,3211,*
contig_2940	57988	29	N	N	1	*	2856,4851,2940,-4851,-2856
contig_1012	57966	4	N	N	1	*	*,1011,1012,*
contig_3713	57963	3	N	N	1	*	*,3713,*
contig_2105	57958	4	N	N	1	*	*,2105,*
contig_4668	57835	3	N	N	1	*	*,4667,4668
contig_4530	57620	4	N	N	1	*	*,4530,*
contig_2206	57524	54	N	N	2	*	2206
contig_3781	57503	4	N	N	1	*	*,3781,*
contig_3754	57356	3	N	N	1	*	*,3754,*
contig_3192	57325	33	N	N	1	*	3192,4539,-2473,1513
contig_2026	57274	16	N	N	1	*	35452026
contig_3455	57273	61	N	N	2	*	*,4947,3455,-4811,-1621,-1618,-1617,-1616,4810
contig_1699	57260	27	N	N	1	*	-1703,1704,-1702,-1701,-1698,1699,5007,3371,-563
contig_1693	57218	14	N	N	1	*	563,1693,*
contig_4820	57180	36	N	N	1	*	860,-1467,1468,4819,1682,4820,1685,563
contig_1171	57152	18	N	N	1	*	*,1169,1171,-4764,1183
contig_4576	57136	4	N	N	1	*	*,4576,*
contig_2349	57130	8	N	N	1	*	*,991,992,2347,2349,4892
contig_2734	57071	37	N	N	1	*	*,2734
contig_3177	57000	10	N	N	1	*	3177,-2947
contig_2057	56999	257	N	N	9	*	2057,*
contig_3271	56997	5	N	N	1	*	*,3271,*
contig_836	56922	31	N	N	1	*	9411859836
contig_3831	56877	3	N	N	1	*	*,3831,*
contig_1645	56778	10	N	N	1	*	1639,1645,-1649,-1646,1632
contig_2033	56760	3	N	N	1	*	*,2033,*
contig_2701	56710	31	N	N	1	*	2701
contig_1423	56684	14	N	N	1	*	1423
contig_2712	56683	6	N	N	1	*	4751,2712,*
contig_3787	56621	11	N	N	1	*	3787
contig_2688	56615	5	N	N	1	*	*,2688,*
contig_1737	56611	15	N	N	1	*	351335201737
contig_2997	56582	3	N	N	1	*	49682997
contig_773	56168	34	N	N	1	*	*,773
contig_3085	56092	7	N	N	1	*	*,3085,*
contig_1964	56058	5	N	N	1	*	*,1964,4854,*
contig_2309	56058	4	N	N	1	*	*,2309,*
contig_2586	56030	5	N	N	1	*	*,2586,*
contig_710	55904	30	N	N	1	*	4810,-2454,-724,700,710,-1610,-1608
contig_124	55846	5	N	N	1	*	*,124,*
contig_3824	55688	4	N	N	1	*	*,3824,*
contig_2067	55655	5	N	N	1	*	*,2067,*
contig_3014	55555	3	N	N	1	*	*,3014,*
contig_1879	55527	4	N	N	1	*	*,1879
contig_1034	55497	111	N	N	4	*	1034
contig_2469	55296	52	N	N	2	*	2469
contig_3884	55064	11	N	N	1	*	3884
contig_442	55000	18	N	N	1	*	*,442
contig_1995	54966	13	N	N	1	*	*,1995,*
contig_4150	54733	12	N	N	1	*	*,4150,-3892
contig_3695	54731	42	N	N	1	*	3695,*
contig_4272	54714	8	N	N	1	*	4272
contig_2394	54704	26	N	N	1	*	2394
contig_1594	54688	6	N	N	1	*	*,1594,*
contig_4900	54628	13	N	N	1	*	4900
contig_467	54622	17	N	N	1	*	4674694714682
contig_2104	54601	43	N	N	1	*	2104
contig_2700	54541	11	N	N	1	*	2700
contig_1871	54530	3	N	N	1	*	18714839
contig_4939	54526	11	N	N	1	*	4939
contig_3281	54504	4	N	N	1	*	*,3281,*
contig_4214	54457	4	N	N	1	*	*,4214,*
contig_2592	54453	4	N	N	1	*	*,2592,*
contig_4231	54125	4	N	N	1	*	4231,*
contig_4708	54117	34	N	N	1	*	4810,-4909,-724,700,4708,-723
contig_2748	54013	5	N	N	1	*	*,2748,*
contig_3279	54005	4	N	N	1	*	*,3279,*
contig_1890	54001	3	N	N	1	*	*,1890,*
contig_316	53965	16	N	N	1	*	313313316
contig_4	53857	6	N	N	1	*	4
contig_3615	53700	11	N	N	1	*	3615,-4738,*
contig_1933	53677	6	N	N	1	*	1933,*
contig_3368	53590	3	N	N	1	*	*,3368,*
contig_5096	53583	5	N	N	1	*	45415096
contig_750	53544	35	N	N	1	*	750
contig_917	53528	7	N	N	1	*	*,917,*
contig_5060	53501	8	N	N	1	*	5060
contig_1245	53490	6	N	N	1	*	*,1245,*
contig_5100	53391	3	N	N	1	*	*,5100
contig_2404	53291	4	N	N	1	*	*,2404,*
contig_1917	53255	3	N	N	1	*	*,1917,*
contig_4437	53238	5	N	N	1	*	5115,4437,*
contig_4709	53228	37	N	N	1	*	4709
contig_5081	53082	4	N	N	1	*	3978,5081,*
contig_2331	52995	147	N	N	5	*	2331
contig_2344	52964	17	N	N	1	*	2344
contig_3366	52847	4	N	N	1	*	*,3366,*
contig_3673	52682	21	N	N	1	*	3673
contig_998	52655	4	N	N	1	*	4741998999
contig_2429	52608	13	N	N	1	*	2424,2429,*
contig_3232	52572	4	N	N	1	*	3232,*
contig_3557	52565	3	N	N	1	*	*,3557,*
contig_168	52537	9	N	N	1	*	168
contig_4186	52482	3	N	N	1	*	*,4186,*
contig_3794	52474	3	N	N	1	*	*,3794,*
contig_4703	52462	137	N	N	5	*	*,4703
contig_3519	52455	53	N	N	2	*	351335191521
contig_4607	52430	3	N	N	1	*	*,4607,*
contig_236	52429	8	N	N	1	*	3623,236,*
contig_2183	52371	24	N	N	1	*	2178,2183,-1762,-84
contig_558	52251	22	N	N	1	*	558860
contig_4783	52233	9	N	N	1	*	*,4783,*
contig_1575	52224	36	N	N	1	*	1575
contig_1804	52084	72	N	N	2	*	1804
contig_4191	52083	6	N	N	1	*	5082,4018,4021,4190,4191,-3291,3287
contig_1162	52082	5	N	N	1	*	-1163,-1161,1162,-4173
contig_3244	52074	13	N	N	1	*	-2856,3103,3242,3244,-4738,*
contig_2205	51926	28	N	N	1	*	2205
contig_2195	51914	3	N	N	1	*	*,2195,*
contig_3506	51882	50	N	N	2	*	80,4744,3500,3506,-1227
contig_4008	51874	5	N	N	1	*	*,4008,*
contig_1447	51845	5	N	N	1	*	1447
contig_2027	51822	23	N	N	1	*	20273549
contig_4207	51808	3	N	N	1	*	*,4207,*
contig_3462	51801	5	N	N	1	*	*,5017,3462
contig_2298	51744	125	N	N	4	*	2298
contig_2681	51704	39	N	N	1	*	2681
contig_2015	51691	3	N	N	1	*	4693,2015,-4930
contig_4967	51651	39	N	N	1	*	4967
contig_1128	51648	17	N	N	1	*	1128
contig_2589	51626	19	N	N	1	*	-142425872589
contig_1782	51611	23	N	N	1	*	-1779,-1778,1782,-3214,4064,*
contig_795	51557	49	N	N	2	*	795
contig_479	51443	3	N	N	1	*	-480,479,-480
contig_3964	51056	7	N	N	1	*	*,3964,*
contig_3486	51032	16	N	N	1	*	3486
contig_4904	50979	5	N	N	1	*	242149042424
contig_4859	50827	4	N	N	1	*	1981485848591980
contig_1036	50816	37	N	N	1	*	1036
contig_916	50744	24	N	N	1	*	*,921,916,-1632
contig_2519	50691	8	N	N	1	*	*,2519,*
contig_2671	50644	6	N	N	1	*	*,2671,*
contig_1874	50577	6	N	N	1	*	1874
contig_1683	50507	15	N	N	1	*	8.60147e+17
contig_2238	50277	15	N	N	1	*	2238,*
contig_3278	50225	17	N	N	1	*	3278
contig_1865	50065	4	N	N	1	*	*,1865,*
contig_3429	50061	4	N	N	1	*	*,3429,*
contig_197	49984	4	N	N	1	*	*,197,4931
contig_3845	49939	14	N	Y	1	*	3845
contig_3151	49917	6	N	Y	1	*	3151
contig_3996	49904	4	N	N	1	*	*,3996,*
contig_2789	49801	9	N	N	1	*	2789,*
contig_2763	49789	9	N	N	1	*	2763,-3052
contig_4051	49718	6	N	N	1	*	*,4051,*
contig_4554	49707	5	N	N	1	*	4554
contig_260	49685	6	N	N	1	*	256,260,-264,4658
contig_950	49630	9	N	N	1	*	*,950,*
contig_2269	49625	5	N	N	1	*	*,2269,*
contig_4303	49598	3	N	N	1	*	*,4303,*
contig_1912	49531	24	N	N	1	*	6791912
contig_3885	49296	20	N	N	1	*	3885
contig_2749	49283	9	N	N	1	*	*,2749,*
contig_4916	49241	4	N	Y	1	*	4916
contig_1822	49235	3	N	N	1	*	-1821,1822,-4832
contig_2271	49208	4	N	N	1	*	*,2271,*
contig_2219	49097	3	N	N	1	*	*,2218,2219,*
contig_4473	49036	5	N	N	1	*	*,4473,*
contig_307	48999	9	N	N	1	*	*,307,*
contig_4828	48899	10	N	Y	1	*	4828
contig_3828	48824	6	N	N	1	*	*,3828,3829
contig_743	48820	4	N	N	1	*	*,743,*
contig_3465	48816	9	N	Y	1	4278	*,3465,*
contig_2863	48800	4	N	N	1	*	2863,*
contig_3225	48767	5	N	N	1	*	*,3225,*
contig_505	48609	36	N	Y	1	3166	*,505,*
contig_3427	48495	16	N	N	1	*	34263427
contig_4126	48453	5	N	N	1	*	*,4126,*
contig_4559	48423	3	N	N	1	*	*,4559,*
contig_3061	48412	19	N	Y	1	3506	*,3061,*
contig_468	48275	4	N	N	1	*	-471,468,*
contig_1208	48220	12	N	N	1	*	*,1208,*
contig_1008	48011	22	N	Y	1	*	1008
contig_4600	47963	4	N	N	1	*	*,4600,*
contig_397	47933	4	N	N	1	*	*,397,*
contig_1773	47911	130	N	N	4	*	*,1773,1776,1778,1779
contig_1462	47805	12	N	N	1	*	1462,*
contig_672	47716	33	N	Y	1	*	672
contig_3702	47575	3	N	N	1	*	*,3702,*
contig_2383	47559	5	N	N	1	*	-2947,-4895,2383,3178
contig_2016	47439	9	N	N	1	*	2016,-4930
contig_3101	47430	5	N	N	1	*	-2856,3101,*
contig_3476	47397	5	N	N	1	*	*,3476,*
contig_1866	47345	5	N	N	1	*	*,1866,*
contig_3358	47336	11	N	Y	1	3160	*,3358,*
contig_2947	47315	5	N	Y	1	*	2947
contig_4331	47308	14	N	N	1	*	43315105
contig_1489	47253	31	N	N	1	*	148414891752
contig_5115	47216	8	N	Y	1	*	5115
contig_4565	47170	5	N	N	1	*	*,4565,*
contig_4601	47147	3	N	N	1	*	*,4601,*
contig_1774	47051	24	N	N	1	*	-1779,-1778,-1776,1774,-3214,4064,*
contig_2239	47038	13	N	N	1	*	2239,-1075
contig_2053	46971	5	N	N	1	*	*,2053,*
contig_2923	46944	8	N	N	1	*	*,2923,*
contig_2629	46834	24	N	Y	1	4198	*,2629,*
contig_4839	46786	7	N	Y	1	*	4839
contig_3467	46753	4	N	N	1	*	*,3467,*
contig_427	46728	7	N	Y	1	3148	*,427,*
contig_4187	46724	5	N	N	1	*	*,4187,*
contig_5111	46717	5	N	N	1	*	*,5111,*
contig_4495	46612	9	N	Y	1	222	*,4495,*
contig_4905	46602	70	N	Y	2	*	4905
contig_53	46511	57	N	N	2	*	534631
contig_3169	46510	6	N	N	1	*	*,3169,3349,*
contig_1968	46446	3	N	N	1	*	*,1968,-4980,*
contig_232	46381	6	N	N	1	*	-231,232,*
contig_2653	46319	3	N	N	1	*	*,2653,*
contig_1502	46255	150	N	Y	5	*	1502
contig_113	46252	4	N	N	1	*	*,113,*
contig_2504	46239	17	N	N	1	*	*,2504,*
contig_263	46237	14	N	N	1	*	261,263,*
contig_2768	46201	8	N	N	1	*	*,2768,*
contig_3549	46188	21	N	Y	1	*	3549
contig_4968	46165	5	N	Y	1	*	4968
contig_639	46159	3	N	N	1	*	*,639,*
contig_2727	46156	4	N	N	1	*	*,2727,*
contig_1779	46089	128	N	Y	4	*	1779
contig_3136	46049	6	N	N	1	*	3136,*
contig_2316	46047	4	N	N	1	*	*,2316,*
contig_154	46033	34	N	Y	1	*	154
contig_14	46017	7	N	Y	1	*	*,14,*
contig_143	45758	3	N	Y	1	*	143
contig_2767	45744	8	N	N	1	*	*,2767,*
contig_2987	45589	3	N	N	1	*	*,2987,*
contig_3985	45564	11	N	Y	1	3836	*,3985,*
contig_888	45540	37	N	N	1	*	1632,-4730,870,886,888,-1659,1658,4815,4816
contig_1454	45525	27	N	N	1	*	*,1454,*
contig_2597	45492	5	N	N	1	*	*,2597,*
contig_4553	45376	6	N	N	1	*	*,4553,*
contig_4795	45172	18	N	Y	1	3206	*,4795,*
contig_3251	45157	19	N	Y	1	*	3251
contig_2272	45148	21	N	N	1	*	*,2272,*
contig_835	45056	14	N	Y	1	*	835
contig_3719	45054	4	N	N	1	*	*,3719,*
contig_4617	44979	3	N	N	1	*	*,4617,*
contig_362	44938	29	N	N	1	*	362,4750,-4714
contig_2364	44884	7	N	N	1	*	*,2364,*
contig_2156	44866	79	N	N	2	*	-50192156
contig_254	44826	8	N	N	1	*	250254261
contig_4571	44823	6	N	N	1	*	*,4571,*
contig_2273	44805	6	N	N	1	*	-478213402273
contig_4856	44750	6	N	Y	1	*	4856
contig_765	44744	18	N	Y	1	4024	*,765,*
contig_191	44660	16	N	N	4	*	*,191,-5074
contig_961	44618	7	N	N	1	*	*,961,*
contig_3614	44614	5	N	N	1	*	*,3614,*
contig_4896	44582	9	N	Y	1	*	4896
contig_1327	44576	3	N	N	1	*	*,1327,*
contig_4523	44538	16	N	N	1	*	4523,-1226,*
contig_4352	44466	3	N	N	1	*	*,4352,*
contig_207	44463	5	N	N	1	*	207,*
contig_4337	44450	4	N	N	1	*	*,4337,*
contig_1565	44385	6	N	N	1	*	*,1565,*
contig_1684	44363	22	N	N	1	*	8.60147e+25
contig_762	44350	10	N	N	1	*	762,*
contig_646	44327	3	N	N	1	*	646,4761,*
contig_5097	44325	4	N	Y	1	*	5097,*
contig_4355	44291	3	N	N	1	*	*,4355,*
contig_1681	44275	7	N	N	1	*	*,1681,-1686,563
contig_638	44227	9	N	N	1	*	*,-634,638
contig_2630	44223	9	N	N	1	*	-2632,2630,2636,*
contig_5059	44108	13	N	Y	1	*	5059
contig_105	44071	5	N	N	1	*	*,105,*
contig_4784	44057	6	N	Y	1	*	4784,*
contig_5080	43960	10	N	Y	1	*	5080
contig_1813	43887	7	N	N	1	*	-19831813
contig_1887	43887	3	N	N	1	*	-4840,1887,*
contig_1455	43856	98	N	Y	3	*	1455
contig_4658	43829	36	N	Y	1	*	4658
contig_4738	43775	49	N	Y	2	*	*,4738
contig_4793	43751	12	N	N	1	*	47931439
contig_422	43703	6	N	N	1	*	4679,422,*
contig_4743	43693	49	N	N	1	*	80,4743,83
contig_4579	43610	17	N	N	1	*	*,4579,*
contig_5083	43584	13	N	N	1	*	5083
contig_1517	43522	137	N	Y	5	*	1517
contig_4830	43502	5	N	N	1	*	*,4830,*
contig_3216	43459	7	N	Y	1	126	*,3216,*
contig_1714	43411	73	N	Y	2	*	1714
contig_4535	43364	21	N	N	1	*	*,4535,*
contig_1696	43355	8	N	N	1	*	5.63169e+22
contig_4098	43321	4	N	N	1	*	*,4098,*
contig_392	43318	3	N	N	1	*	4672,4673,392,*
contig_1424	43220	24	N	Y	1	*	1424
contig_3601	43201	5	N	N	1	*	*,3601,*
contig_2431	43190	20	N	N	1	*	2424242724312430
contig_1180	43176	47	N	N	1	*	11741180
contig_3624	43148	4	N	N	1	*	*,3624,*
contig_164	43142	14	N	N	1	*	159,161,4647,4648,164,-139,-131
contig_1805	43118	6	N	N	1	*	*,1805,*
contig_2766	43108	6	N	N	1	*	*,2766,*
contig_4611	42972	3	N	N	1	*	*,4611,*
contig_1415	42870	9	N	N	1	*	*,1415,*
contig_3981	42812	4	N	N	1	*	*,3981,*
contig_4739	42788	13	N	Y	1	*	*,4739
contig_2222	42726	4	N	N	1	*	*,2222,*
contig_4005	42661	3	N	N	1	*	*,4005,*
contig_4547	42631	7	N	N	1	*	721,4547,-2932,*
contig_3638	42626	15	N	Y	1	*	3638
contig_696	42617	13	N	N	1	*	692,696,-738,1484
contig_2846	42534	21	N	Y	1	3636	*,2846,*
contig_1060	42519	77	N	N	2	*	8010602421
contig_80	42324	62	N	Y	2	*	80
contig_858	42323	54	N	Y	2	*	858
contig_2369	42319	6	N	Y	1	*	2369
contig_969	42257	4	N	N	1	*	*,969,*
contig_4257	42196	18	N	N	1	*	*,4257,*
contig_4162	42187	4	N	N	1	*	*,4162,*
contig_761	42176	19	N	Y	1	*	761
contig_3818	42139	170	N	Y	6	*	3818,*
contig_2691	42138	10	N	N	1	*	2691,*
contig_2313	42112	12	N	N	1	*	2313
contig_3926	42097	4	N	N	1	*	*,3926,*
contig_1639	42006	59	N	Y	2	*	1639
contig_4128	41932	6	N	N	1	*	*,4128,*
contig_107	41893	63	N	Y	2	3076	*,107,*
contig_3715	41862	4	N	N	1	*	*,3715,*
contig_2802	41809	11	N	Y	1	3620	*,2802,*
contig_3925	41780	4	N	N	1	*	*,3925,*
contig_1266	41778	34	N	Y	3	3294	*,1266,*
contig_2078	41743	4	N	N	1	*	*,2078,*
contig_5074	41633	5	N	Y	1	*	5074
contig_3744	41608	7	N	Y	1	*	3744
contig_4414	41566	3	N	N	1	*	*,4414,*
contig_4604	41499	4	N	N	1	*	*,4604,*
contig_974	41488	12	N	N	1	*	*,974,*
contig_366	41484	3	N	N	1	*	*,366,*
contig_3646	41461	3	N	N	1	*	*,3646,*
contig_2430	41438	14	N	N	1	*	24242430
contig_2570	41396	5	N	N	1	*	2567,2570,2571,-2538
contig_4682	41362	41	N	Y	1	*	4682
contig_3011	41350	6	N	N	1	*	*,3011,*
contig_2119	41302	23	N	Y	1	4144	*,2119,*
contig_4379	41242	3	N	N	1	*	*,4379,*
contig_2481	41231	69	N	Y	3	3548	*,2481,*
contig_3092	41172	7	N	N	1	*	*,3092,*
contig_1075	41108	17	N	Y	1	*	1075
contig_4612	41101	4	N	N	1	*	*,4612,*
contig_2851	41078	6	N	N	1	*	*,2851,*
contig_3532	41014	12	N	N	1	*	3532
contig_3842	41010	3	N	N	1	*	*,3842,*
contig_1845	40981	19	N	N	1	*	*,-4713,1845,1846
contig_3551	40976	20	N	N	1	*	3545,3551,-3791
contig_4292	40944	4	N	Y	1	*	4292
contig_2856	40936	32	N	Y	1	*	2856
contig_2930	40936	20	N	N	1	*	2930,-2932,*
contig_1501	40933	62	N	N	2	*	1501
contig_3137	40895	7	N	Y	1	4254	*,3137,*
contig_2723	40880	13	N	Y	1	3602	2723,*
contig_5122	40875	6	N	N	1	*	*,5122,*
contig_4958	40826	3	N	Y	1	*	4958
contig_4934	40817	14	N	Y	1	*	4934
contig_3555	40726	10	N	N	1	*	3555
contig_2398	40645	21	N	N	1	*	2398
contig_3139	40576	5	N	N	1	*	*,3139,*
contig_2646	40542	8	N	Y	1	4124	*,2646,*
contig_4558	40495	3	N	Y	1	*	*,4558
contig_4175	40469	3	N	N	1	*	5074,4175,-4651,*
contig_160	40438	6	N	N	1	*	*,160,-169,-4649
contig_443	40405	24	N	N	1	*	*,443
contig_3322	40316	38	N	Y	1	3736	*,3322,*
contig_3286	40294	4	N	N	1	*	*,3286,*
contig_3414	40291	4	N	N	1	*	*,3414,*
contig_3701	40249	5	N	N	1	*	*,3701,*
contig_2809	40248	9	N	N	1	*	2809
contig_1322	40220	5	N	N	1	*	*,1322,*
contig_3422	40196	10	N	Y	1	4274	3422,*
contig_3513	40195	98	N	Y	3	*	3513
contig_3612	40158	4	N	N	1	*	*,3612,*
contig_3898	40154	8	N	Y	1	3416	*,3898,*
contig_2087	40123	58	N	Y	2	*	2087
contig_3117	40070	6	N	N	1	*	*,3117,*
contig_1306	39943	3	N	N	1	*	*,1306,*
contig_2093	39820	37	N	Y	1	*	2093
contig_517	39802	5	N	N	1	*	*,517,*
contig_407	39775	8	N	N	2	*	*,407,-289,*
contig_1913	39733	105	N	N	4	*	6791913
contig_4102	39579	3	N	N	1	*	*,4102,*
contig_4930	39434	27	N	Y	1	*	4930
contig_2552	39426	5	N	N	1	*	*,2552,*
contig_3355	39401	19	N	Y	1	4268	3355,*
contig_2101	39362	30	N	N	1	*	*,4772,2101
contig_3511	39336	21	N	N	1	*	30353511
contig_402	39330	34	N	Y	1	22	*,402,*
contig_2662	39328	5	N	N	1	*	*,2662,*
contig_1057	39295	128	N	Y	4	*	1057
contig_1336	39230	3	N	N	1	*	*,1336,*
contig_4849	39208	10	N	Y	1	*	4849
contig_1955	39191	21	N	N	1	*	-2938,-1950,-1952,1955,-4851,1947
contig_2563	39172	4	N	N	1	*	*,2563,*
contig_3327	39102	4	N	N	1	*	*,3327,*
contig_1027	39051	16	N	N	2	*	*,1027,*
contig_2520	39036	13	N	N	1	*	*,2520
contig_3800	39020	3	N	N	1	*	3800,-4558,*
contig_3269	38988	4	N	N	1	*	*,3269,*
contig_4622	38951	4	N	N	1	*	*,4622,*
contig_2652	38919	7	N	N	1	*	*,2652,*
contig_3240	38900	5	N	N	1	*	*,3240,*
contig_4872	38899	111	N	Y	3	*	4872
contig_3888	38891	3	N	N	1	*	*,3888,*
contig_1016	38854	39	N	Y	1	42	*,1016,*
contig_1508	38767	20	N	N	1	*	1508
contig_3412	38666	6	N	N	1	*	*,3412,*
contig_1777	38635	7	N	N	1	*	*,1777,3264,*
contig_2400	38561	3	N	Y	1	*	2400
contig_3704	38545	4	N	N	1	*	*,3704,*
contig_3178	38465	9	N	Y	1	*	3178
contig_4131	38465	8	N	Y	1	*	*,4131,*
contig_4687	38445	55	N	Y	2	*	4687
contig_133	38441	5	N	N	1	*	-131133
contig_4947	38423	43	N	Y	1	*	*,4947
contig_3052	38414	7	N	Y	1	*	3052
contig_3791	38403	24	N	Y	1	*	3791
contig_3596	38330	3	N	N	1	*	*,3596,*
contig_3176	38324	8	N	N	1	*	3176,3326,-2348
contig_4296	38314	3	N	N	1	*	*,4296,*
contig_3503	38285	37	N	N	2	*	80,4744,3500,3502,3503,*
contig_3277	38220	17	N	N	1	*	3277
contig_3663	38154	4	N	N	1	*	*,3662,3663
contig_262	38152	10	N	N	1	*	2612624658
contig_5082	38113	5	N	Y	1	*	5082
contig_4919	38061	4	N	N	1	*	*,4919,*
contig_1824	37976	3	N	N	1	*	18241825
contig_1167	37974	6	N	N	1	*	*,1167,*
contig_2338	37974	6	N	Y	1	3524	*,2338,*
contig_3470	37955	15	N	Y	1	*	3470
contig_3817	37891	3	N	N	1	*	*,3817,*
contig_4763	37793	12	N	N	1	*	1174476247631180
contig_4351	37757	4	N	N	1	*	*,4351,*
contig_3977	37750	5	N	N	1	*	*,3977,*
contig_4291	37742	3	N	N	1	*	347042914292
contig_4056	37718	11	N	N	1	*	*,4056,*
contig_2408	37594	7	N	N	1	*	24082410
contig_4318	37550	17	N	Y	1	210	*,4318,*
contig_3567	37503	3	N	N	1	*	*,3567,*
contig_3786	37440	14	N	N	1	*	3786
contig_470	37390	12	N	N	1	*	-4682,-471,470
contig_3751	37362	5	N	N	1	*	-5058,3751,*
contig_4048	37336	212	N	Y	8	3200	*,4048,*
contig_3825	37284	3	N	N	1	*	*,3825,*
contig_5018	37259	11	N	N	1	*	50183468
contig_117	37252	7	N	N	1	*	-4641,117,*
contig_4691	37248	44	N	Y	1	*	*,4691
contig_3079	37094	6	N	N	1	*	*,3079,*
contig_391	37046	13	N	N	1	*	4672,388,4673,391,-4849
contig_563	37015	77	N	Y	2	*	563
contig_3401	36845	65	N	Y	2	3806	*,3401,*
contig_2412	36793	27	N	Y	1	3446	*,2412,*
contig_1807	36762	13	N	N	1	*	1807
contig_1582	36754	6	N	N	1	*	1582,3799,-1659,1658,4815
contig_3299	36676	4	N	Y	1	*	3299
contig_4268	36656	6	N	Y	1	*	4268
contig_1013	36632	3	N	N	1	*	*,1011,1013,*
contig_1146	36612	5	N	N	1	*	1146,-994,989
contig_883	36607	40	N	N	1	*	1573,-4733,-882,883,4732
contig_3670	36596	10	N	N	1	*	*,3670,*
contig_4722	36538	7	N	Y	1	*	4722
contig_4580	36536	5	N	N	1	*	4580
contig_4526	36534	16	N	Y	1	4066	*,4526,*
contig_1113	36524	9	N	N	1	*	*,1113,*
contig_3132	36482	6	N	N	1	*	*,3132,*
contig_3057	36464	3	N	N	1	*	*,3057,*
contig_4810	36438	100	N	Y	3	*	4810
contig_4745	36339	9	N	N	1	*	*,4745,*
contig_3724	36328	44	N	Y	1	3822	*,3724,*
contig_551	36325	15	N	N	1	*	-1546,551,*
contig_4042	36296	55	N	Y	2	2912	*,4042,*
contig_430	36226	3	N	N	1	*	*,430,*
contig_4627	36128	15	N	Y	1	*	4627
contig_3001	36127	6	N	Y	1	3676	*,3001
contig_2554	36049	6	N	Y	1	4186	*,2554,*
contig_4964	35930	37	N	Y	1	*	4964
contig_4761	35912	4	N	Y	1	*	4761,*
contig_50	35880	16	N	N	1	*	50,-4630
contig_59	35835	5	N	N	1	*	*,59,*
contig_2283	35832	3	N	N	1	*	2284,2282,2283,*
contig_616	35809	4	N	N	1	*	*,616,*
contig_771	35806	8	N	N	1	*	-769,771,*
contig_1052	35769	3	N	N	1	*	*,1052,*
contig_399	35749	24	N	Y	1	1464	*,399,*
contig_3308	35737	13	N	N	1	*	14393308
contig_3270	35648	10	N	N	1	*	*,3270,*
contig_1268	35625	6	N	N	1	*	*,1268,*
contig_5	35567	4	N	N	1	*	5
contig_1429	35564	7	N	N	1	*	*,1429,*
contig_4447	35557	4	N	Y	1	3938	*,4447,*
contig_2601	35549	9	N	Y	1	*	2601
contig_3639	35515	17	N	N	1	*	*,3639,*
contig_688	35494	35	N	N	3	*	*,688,*
contig_1892	35462	5	N	N	1	*	*,1892,-2009
contig_2832	35406	3	N	N	1	*	*,2832,*
contig_2217	35377	64	N	Y	2	3504	*,2217,*
contig_615	35355	22	N	N	1	*	*,615
contig_5058	35338	6	N	Y	1	*	5058
contig_3235	35294	3	N	Y	1	*	*,3235
contig_200	35288	18	N	N	1	*	200202
contig_1647	35260	33	N	Y	1	*	1647
contig_3524	35245	6	N	N	1	*	*,3524,*
contig_2249	35216	19	N	N	1	*	2249
contig_3795	35182	4	N	N	1	*	*,3795,*
contig_1491	35135	60	N	Y	2	*	1491
contig_2796	35108	7	N	N	1	*	2796,*
contig_2284	35088	14	N	Y	1	*	2284
contig_3382	34960	3	N	N	1	*	*,3382,*
contig_1141	34944	11	N	N	1	*	1141,-3181
contig_3129	34927	3	N	N	1	*	*,3129,*
contig_1808	34871	3	N	Y	1	*	1808
contig_4097	34844	3	N	Y	1	3904	4097,*
contig_4067	34803	4	N	N	1	*	*,4067,*
contig_2220	34801	4	N	N	1	*	*,2220,*
contig_2567	34785	7	N	Y	1	*	2567
contig_4850	34785	4	N	N	1	*	*,4850,*
contig_2243	34769	9	N	N	1	*	*,2243
contig_2529	34751	5	N	N	1	*	46322529
contig_952	34728	4	N	N	1	*	*,952,*
contig_1854	34707	7	N	N	1	*	*,1854,*
contig_4901	34669	10	N	N	1	*	*,4901,*
contig_480	34620	9	N	Y	1	*	480
contig_110	34612	10	N	N	1	*	*,110,*
contig_3339	34548	34	N	Y	1	2554	*,3339,*
contig_4247	34546	5	N	N	1	*	*,4247,*
contig_4321	34543	4	N	Y	1	4332	*,4321,*
contig_1580	34514	3	N	N	1	*	1580,*
contig_4798	34492	26	N	N	1	*	-47187744798
contig_827	34438	25	N	Y	1	3220	*,827,*
contig_4630	34400	9	N	Y	1	*	4630
contig_3954	34393	4	N	N	1	*	*,3953,3954
contig_2395	34366	4	N	N	1	*	*,2395,*
contig_4951	34342	5	N	N	1	*	*,4951,*
contig_3181	34317	5	N	Y	1	*	3181
contig_187	34297	8	N	N	2	*	*,187,*
contig_4545	34263	5	N	N	1	*	*,4545,*
contig_1466	34224	4	N	N	1	*	1465,1466,1467,-860
contig_2397	34203	6	N	N	1	*	2397,*
contig_203	34173	7	N	N	1	*	-202203
contig_4279	34158	5	N	N	1	*	*,4279,*
contig_4853	34140	5	N	Y	1	*	4853,*
contig_3415	34092	21	N	Y	1	3752	*,3415,*
contig_5064	34051	6	N	Y	1	*	5064
contig_3832	34005	3	N	N	1	*	*,3832,*
contig_3008	33996	4	N	N	1	*	*,3008,*
contig_4449	33980	3	N	N	1	*	*,4449,*
contig_2176	33931	24	N	N	1	*	*,-1504,2176,4879,4880,2178
contig_3816	33881	3	N	N	1	*	*,3816,*
contig_371	33859	5	N	N	1	*	371
contig_4142	33841	6	N	Y	1	3182	*,4142,*
contig_2703	33721	7	N	N	1	*	27034942
contig_1831	33700	6	N	Y	1	*	1831
contig_4273	33595	8	N	N	1	*	*,4273,*
contig_2532	33593	5	N	N	1	*	*,2532,*
contig_2579	33551	22	N	N	1	*	97,324,2579,3581,-1525,-1524,-1521
contig_476	33489	24	N	N	1	*	4682476
contig_3149	33461	9	N	N	1	*	3149
contig_1563	33414	21	N	Y	1	3366	1563,*
contig_2370	33411	8	N	N	1	*	989236823702380
contig_250	33409	29	N	Y	1	*	250
contig_4693	33370	20	N	Y	1	*	4693
contig_1017	33323	75	N	Y	3	3246	*,1017,*
contig_801	33309	18	N	Y	1	*	801
contig_2333	33297	3	N	N	1	*	*,2333,*
contig_4438	33294	3	N	N	1	*	*,4438,*
contig_2023	33292	7	N	N	1	*	*,2023,*
contig_752	33269	5	N	N	1	*	*,752,*
contig_2936	33233	4	N	N	1	*	*,2936,*
contig_3348	33228	5	N	Y	1	4058	*,3348,*
contig_4625	33174	3	N	Y	1	3966	*,4625,*
contig_1179	33153	12	N	N	1	*	1174,1179,1182,-4764,1183
contig_4862	33152	88	N	Y	3	*	4862
contig_3454	33131	6	N	N	1	*	*,3454,*
contig_4751	33116	15	N	Y	1	*	4751
contig_1751	33094	21	N	N	1	*	1484148817511750
contig_2728	33092	5	N	N	1	*	*,2728,*
contig_3812	33078	7	N	N	1	*	*,3812,*
contig_4566	33076	3	N	N	1	*	*,4566,*
contig_1372	33014	16	N	Y	1	*	1372
contig_2667	32991	33	N	N	1	*	*,4925,2667
contig_3064	32946	88	N	Y	3	*	*,3064,*
contig_3473	32879	5	N	Y	1	*	3473,*
contig_1504	32857	30	N	Y	1	*	1504,*
contig_4006	32827	5	N	Y	1	182	*,4006,*
contig_204	32784	5	N	N	1	*	204
contig_1391	32759	6	N	Y	1	*	1391
contig_4482	32690	5	N	N	1	*	*,4482,*
contig_4333	32645	18	N	N	1	*	-5105,4333,-3549
contig_673	32624	18	N	N	1	*	*,673
contig_2816	32516	8	N	N	1	*	2816
contig_205	32483	20	N	N	1	*	205
contig_4134	32471	10	N	N	1	*	25994134
contig_150	32458	10	N	N	1	*	-154,-148,150,*
contig_4176	32445	3	N	N	1	*	5074,4176,-4651,*
contig_3426	32414	25	N	Y	1	*	3426
contig_2428	32368	6	N	N	1	*	242424282432
contig_862	32299	7	N	N	1	*	*,862,*
contig_1217	32297	80	N	Y	2	*	1217
contig_4704	32287	4	N	N	1	*	*,4704,-4828
contig_941	32264	56	N	Y	2	*	941
contig_2637	32262	6	N	N	1	*	*,2637,*
contig_2687	32244	13	N	Y	1	3598	2687,*
contig_3354	32243	10	N	Y	1	4268	3354
contig_4724	32208	5	N	N	1	*	*,4724,*
contig_2424	32183	101	N	Y	3	*	2424
contig_1700	32133	9	N	N	1	*	-1703,-4821,-1701,-1698,1700,5007,3371
contig_936	32128	32	N	N	1	*	-536,-4690,-531,936,939,941
contig_3108	32081	36	N	Y	1	3870	*,3108,*
contig_42	32017	4	N	N	1	*	*,42,*
contig_1969	32010	5	N	N	1	*	*,1969,-4980,*
contig_1402	31997	68	N	N	3	*	1401,1402,-4788
contig_3434	31937	4	N	N	1	*	*,3434,*
contig_3236	31912	3	N	N	1	*	*,3236,*
contig_3144	31851	36	N	Y	1	*	3144
contig_2835	31833	18	N	Y	1	4140	*,2835,*
contig_2376	31828	7	N	N	1	*	-2380,-2378,-2377,-2373,2376,-2375,-2369
contig_896	31748	30	N	N	1	*	889896
contig_1120	31744	23	N	N	1	*	*,1120,*
contig_2409	31704	7	N	N	1	*	2409
contig_2903	31704	6	N	N	1	*	-31892903
contig_2071	31635	19	N	N	1	*	*,2071,*
contig_2888	31550	6	N	Y	1	4042	*,2888,*
contig_4052	31526	3	N	N	1	*	*,4052,*
contig_5076	31487	4	N	N	1	*	*,5076,*
contig_4365	31460	22	N	Y	1	3998	4365,*
contig_2443	31421	34	N	Y	1	3544	2443,*
contig_3191	31362	3	N	N	1	*	*,3191,*
contig_2013	31354	3	N	N	1	*	*,2013,*
contig_1181	31333	10	N	N	1	*	1174,1181,-4764,1183
contig_4854	31309	5	N	Y	1	*	4854,*
contig_4323	31305	4	N	N	1	*	*,4323,*
contig_3498	31285	4	N	Y	1	142	*,3498,*
contig_166	31272	14	N	Y	1	4310	*,166,*
contig_2920	31262	4	N	N	1	*	*,2920,*
contig_1632	31256	100	N	Y	3	*	1632
contig_562	31234	6	N	N	1	*	*,562,*
contig_1237	31219	6	N	N	1	*	*,1237,*
contig_3345	31103	3	N	N	1	*	*,3345,*
contig_3107	31090	13	N	Y	1	*	*,3107,*
contig_5095	31088	12	N	Y	1	4304	*,5095,*
contig_860	30972	19	N	Y	1	*	860
contig_325	30872	40	N	N	1	*	97,325,-3582,-1525,-1524,-1521
contig_3469	30820	6	N	N	1	*	3469
contig_679	30811	92	N	Y	3	*	679
contig_2014	30742	15	N	N	1	*	2014
contig_2459	30729	68	N	Y	3	3518	*,2459,*
contig_2731	30679	8	N	N	1	*	*,2731,*
contig_4244	30644	9	N	Y	1	4256	*,4244,*
contig_27	30635	4	N	Y	1	3064	*,27,*
contig_4240	30601	4	N	N	1	*	*,4240,*
contig_3807	30518	3	N	N	1	*	*,3807,*
contig_2423	30495	3	N	N	1	*	*,2423,*
contig_174	30491	37	N	Y	1	*	174
contig_3290	30420	3	N	N	1	*	-3287,3290,-4190,-4021
contig_802	30366	11	N	N	1	*	*,802,*
contig_1431	30296	12	N	Y	1	3322	*,1431,*
contig_1117	30288	3	N	N	1	*	*,1117,*
contig_1906	30288	6	N	N	1	*	*,1906,*
contig_3535	30282	10	N	Y	1	*	3535
contig_3444	30272	8	N	N	1	*	*,3444,*
contig_4271	30204	9	N	N	1	*	4271,-4831
contig_3636	30198	5	N	N	1	*	*,3636,*
contig_5105	30150	27	N	Y	1	*	5105
contig_861	30146	7	N	N	1	*	*,861,*
contig_1260	30140	40	N	Y	1	3290	*,1260,*
contig_4942	30136	11	N	Y	1	*	4942
contig_2654	30133	4	N	N	1	*	*,2654,*
contig_1484	30097	35	N	Y	1	*	1484
contig_4116	30096	5	N	N	1	*	*,4116,*
contig_2421	30083	45	N	Y	1	*	2421
contig_3264	30022	7	N	Y	1	*	3264,*
contig_475	30011	24	N	N	1	*	4682475
contig_1437	29968	10	N	N	1	*	14371439
contig_2025	29910	4	N	N	1	*	*,2025,*
contig_811	29881	19	N	Y	1	3662	*,811,*
contig_3666	29836	5	N	N	1	*	*,3666,*
contig_5052	29789	10	N	Y	1	4262	*,5052,*
contig_5010	29777	8	N	Y	1	3746	*,5010
contig_596	29696	9	N	Y	1	3180	*,596,*
contig_2934	29672	3	N	N	1	*	*,2934,-4958
contig_3351	29656	4	N	N	1	*	*,3351,*
contig_2175	29599	25	N	N	1	*	*,-1504,2175,2177,4879,4880,2178
contig_2210	29598	31	N	Y	1	3334	*,2210,*
contig_4834	29572	5	N	Y	1	*	4834
contig_713	29458	14	N	N	1	*	-4909,-724,700,713,-723
contig_4626	29454	5	N	N	1	*	*,4626,*
contig_4781	29370	7	N	N	1	*	*,4781,*
contig_3233	29350	6	N	N	1	*	194748523233
contig_1111	29345	3	N	N	1	*	1111,*
contig_544	29338	27	N	N	1	*	536,544,-1547,1548
contig_889	29331	46	N	Y	2	*	889
contig_1123	29286	7	N	N	1	*	*,1123,4751
contig_3369	29265	4	N	N	1	*	*,3369,*
contig_559	29249	32	N	Y	1	3172	*,559,*
contig_3971	29229	3	N	N	1	*	*,3971,*
contig_1001	29227	5	N	N	1	*	*,1001,*
contig_4309	29225	4	N	N	1	*	*,4309,*
contig_4297	29176	4	N	N	1	*	*,4297,*
contig_3441	29173	4	N	N	1	*	*,3441,*
contig_4898	29155	14	N	Y	1	*	4898
contig_2729	29118	4	N	N	1	*	*,2729,*
contig_4225	29118	10	N	Y	1	3886	*,4225,*
contig_4078	29085	3	N	N	1	*	*,4078,*
contig_3934	29054	7	N	Y	1	4318	*,3934,*
contig_968	29050	12	N	N	1	*	*,968,*
contig_3445	29024	5	N	N	1	*	*,3445,*
contig_4188	28993	5	N	N	1	*	*,4188,*
contig_859	28954	15	N	N	1	*	*,859,*
contig_2760	28950	5	N	N	1	*	2760,-2850
contig_2254	28816	6	N	Y	1	3508	*,2254,*
contig_1485	28768	10	N	N	1	*	*,1485,*
contig_4749	28756	7	N	N	1	*	4749,*
contig_4103	28735	3	N	N	1	*	*,4103,*
contig_3775	28719	5	N	N	1	*	*,3775,*
contig_908	28695	17	N	N	1	*	891,-911,908,913
contig_1840	28682	3	N	N	1	*	*,1840,*
contig_4144	28653	4	N	N	1	*	*,4144,*
contig_4420	28635	28	N	Y	1	3232	*,4420,*
contig_4380	28609	3	N	N	1	*	*,4380,*
contig_452	28608	19	N	Y	1	3152	*,452,*
contig_2549	28597	3	N	N	1	*	*,2549,*
contig_3734	28505	9	N	N	1	*	*,3734,*
contig_2152	28492	94	N	Y	3	*	2152
contig_2166	28468	36	N	Y	1	4152	*,2166,*
contig_4281	28458	4	N	N	1	*	*,4281,*
contig_3268	28437	4	N	N	1	*	*,3268,*
contig_1286	28353	19	N	N	1	*	1286,*
contig_2757	28343	18	N	Y	1	4210	*,2757,*
contig_4585	28303	7	N	Y	1	228	*,4585,*
contig_4832	28295	4	N	Y	1	*	4832
contig_716	28249	8	N	N	1	*	716
contig_2319	28161	7	N	N	1	*	25332319
contig_1648	28133	6	N	N	1	*	1644,1648,4915,-1649
contig_3558	28133	10	N	N	1	*	*,3558,*
contig_832	28120	10	N	N	1	*	*,832,*
contig_1102	28095	14	N	N	1	*	*,1102,*
contig_225	28084	8	N	N	2	*	225,*
contig_2826	28083	8	N	Y	1	3628	*,2826,*
contig_2467	28048	81	N	Y	3	4180	*,2467,*
contig_1432	27998	3	N	N	1	*	*,1432,*
contig_1803	27956	18	N	Y	1	4110	*,1803,*
contig_4434	27952	17	N	N	1	*	*,4434,*
contig_985	27946	19	N	Y	1	*	985,*
contig_2396	27926	17	N	N	1	*	2396
contig_1898	27916	18	N	Y	1	*	1898
contig_2043	27914	3	N	N	1	*	*,2043,*
contig_49	27898	3	N	N	1	*	-4630,49,2721
contig_5068	27880	9	N	Y	1	*	5068
contig_4818	27876	27	N	N	1	*	*,4818,*
contig_4019	27862	4	N	N	1	*	50824019
contig_3004	27764	4	N	Y	1	*	3004,*
contig_2086	27755	5	N	N	1	*	*,2086,*
contig_3989	27749	3	N	N	1	*	*,3989,*
contig_3230	27673	21	N	Y	1	*	3230
contig_1882	27631	5	N	N	1	*	1882
contig_62	27598	6	N	N	1	*	*,62,*
contig_4989	27595	8	N	Y	1	*	*,4989
contig_2658	27567	26	N	Y	1	4200	*,2658,*
contig_2117	27550	104	N	Y	4	3468	*,2117,*
contig_36	27544	4	N	N	1	*	*,36,*
contig_4305	27498	4	N	N	1	*	*,4305,*
contig_5070	27491	11	N	Y	1	3846	*,5070,*
contig_1521	27449	66	N	Y	2	*	1521
contig_1929	27434	18	N	N	1	*	1929
contig_2696	27411	13	N	Y	1	4206	*,2696,*
contig_1826	27397	3	N	N	1	*	18264834
contig_5027	27366	3	N	Y	1	*	5027
contig_90	27348	8	N	N	1	*	90,*
contig_4461	27319	11	N	Y	1	*	4461,*
contig_2581	27299	5	N	N	1	*	97,324,2581,-4161,-3582,-1525,-1524,-1521
contig_3779	27270	7	N	Y	1	3828	*,3779,*
contig_3545	27216	32	N	Y	1	*	3545
contig_1302	27214	3	N	N	1	*	*,1302,*
contig_1275	27213	152	N	Y	5	3300	1275,*
contig_2276	27192	3	N	N	1	*	*,2276,*
contig_44	27192	7	N	N	1	*	*,44,*
contig_3587	27162	31	N	N	1	*	-152135873590
contig_3283	27156	4	N	N	1	*	*,3283,*
contig_1417	27125	116	N	Y	4	*	1417
contig_2445	27088	39	N	Y	1	*	2445
contig_2582	27075	9	N	N	1	*	97,-321,324,2582,-4161,-3582,-1525,-1524,-1521
contig_853	27070	12	N	N	1	*	-854,-852,853,-847,-844,-835
contig_4702	27060	8	N	N	1	*	4702,*
contig_3603	27059	5	N	Y	1	3678	*,3603,*
contig_2209	27028	36	N	Y	1	*	*,2209,*
contig_4892	27021	8	N	Y	1	*	4892
contig_4065	27019	3	N	N	1	*	*,4065,*
contig_1487	27015	57	N	N	1	*	148414871491
contig_1569	27000	9	N	N	1	*	15691573
contig_2223	26997	12	N	N	1	*	*,2223,*
contig_864	26952	5	N	N	1	*	*,864,*
contig_1841	26901	6	N	N	1	*	*,1841,*
contig_3776	26849	6	N	N	1	*	260150113776
contig_4073	26813	11	N	N	2	*	*,4073,*
contig_3680	26781	4	N	N	1	*	3680,*
contig_2981	26765	5	N	Y	1	4232	*,2981
contig_3914	26722	11	N	N	1	*	-1212,3914,-2591
contig_3617	26671	21	N	Y	1	3804	*,3617,*
contig_2001	26652	68	N	Y	3	3440	*,2001,*
contig_3580	26624	8	N	Y	1	4260	*,3580,*
contig_2037	26586	4	N	N	1	*	*,2037,*
contig_2819	26555	9	N	Y	1	*	2819
contig_3110	26549	12	N	N	1	*	3110,-4797,-774
contig_3804	26528	4	N	N	1	*	*,3804,*
contig_206	26495	8	N	N	1	*	206
contig_659	26469	3	N	N	1	*	*,659
contig_2245	26465	6	N	N	1	*	*,2245,*
contig_1418	26423	64	N	N	2	*	*,1418,*
contig_4167	26413	3	N	N	1	*	-50804167
contig_4877	26395	12	N	N	1	*	*,4877,*
contig_2827	26379	3	N	N	1	*	*,2827,*
contig_173	26360	18	N	Y	1	3086	*,173
contig_2095	26353	6	N	N	1	*	*,2095,*
contig_2965	26254	7	N	N	1	*	*,2965,*
contig_2737	26251	3	N	N	1	*	*,2737,*
contig_3963	26249	46	N	Y	2	4320	*,3963,*
contig_4282	26226	12	N	N	1	*	*,4282,*
contig_4368	26161	4	N	N	1	*	*,4368,*
contig_3686	26160	3	N	N	1	*	*,3686,*
contig_3172	26148	3	N	N	1	*	*,3172,*
contig_1942	26116	34	N	N	1	*	*,1942,*
contig_2919	26090	4	N	N	1	*	*,2919,*
contig_4845	26087	6	N	Y	1	*	4845,*
contig_610	26075	3	N	Y	1	30	*,610,*
contig_3796	26056	4	N	N	1	*	*,3796,*
contig_2386	26023	7	N	Y	1	4178	*,2386
contig_4603	26009	3	N	N	1	*	*,4603,*
contig_1398	25992	3	N	N	1	*	*,1398,*
contig_2722	25983	11	N	Y	1	3602	2722
contig_3983	25967	4	N	N	1	*	*,3983,*
contig_4443	25960	3	N	N	1	*	*,4443,*
contig_4117	25939	5	N	N	1	*	*,4117,*
contig_3121	25891	9	N	Y	1	*	3121
contig_3374	25883	8	N	N	2	*	*,3374,*
contig_1490	25865	7	N	N	1	*	*,1490,*
contig_4137	25857	4	N	N	1	*	*,4137,*
contig_4931	25845	9	N	Y	2	*	4931
contig_1091	25794	3	N	N	1	*	*,1091,*
contig_2635	25778	6	N	N	1	*	*,2635,*
contig_1212	25776	47	N	Y	1	*	1212
contig_4110	25773	6	N	N	1	*	*,4110,*
contig_4397	25750	8	N	N	1	*	*,4397,*
contig_4489	25734	17	N	Y	1	3948	*,4489,*
contig_1849	25692	11	N	N	1	*	*,1849,*
contig_4563	25626	3	N	N	1	*	*,4563,*
contig_3861	25601	13	N	Y	1	4312	*,3861
contig_2773	25584	13	N	N	1	*	27732774
contig_453	25577	15	N	Y	1	3154	*,453,*
contig_2426	25517	11	N	N	1	*	*,2426,*
contig_2741	25506	8	N	Y	1	*	*,2741,*
contig_4346	25469	4	N	N	1	*	*,4346,*
contig_2783	25444	13	N	N	1	*	2783
contig_3915	25426	4	N	N	1	*	-1212,3915,-2591
[truncated: 1,821 more rows]
