# Supplementary material for: Using Nanopore Sequencing to Obtain Complete Bacterial Genomes from Saliva Samples
Source: mSystems. 2022 Aug 22;7(5):e00491-22. doi: 10.1128/msystems.00491-22 (PMC9600527; doi:10.1128/msystems.00491-22)
Supplement: TABLE S3 [file msystems.00491-22-s0003.xlsx]

## Sheet: 32_redo_assembly_info
Table S3: SC33 metaFlye assembly info
#seq_name	length	cov.	circ.	repeat	mult.	alt_group	graph_path
contig_1	2130201	32	Y	N	2	*	1
contig_944	1769728	11	Y	N	1	*	944
contig_3802	1624813	20	Y	N	1	*	3802
contig_847	841116	13	Y	N	1	*	847
contig_8785	257670	13	Y	N	1	*	8785
contig_8679	253420	12	Y	N	1	*	8679
contig_4967	222150	19	Y	N	1	*	4967
contig_8810	206979	35	Y	N	2	*	8810
contig_1472	165093	23	Y	N	1	*	1472
contig_8841	67704	12	Y	N	1	*	8841
contig_5718	48874	3	Y	Y	1	*	5718
contig_3340	40891	5	Y	N	1	*	3340
contig_3339	40850	5	Y	N	1	*	3339
contig_8657	40218	7	Y	N	1	*	8657
contig_8631	39474	5	Y	N	1	*	8631
contig_8842	38726	23	Y	N	1	*	8842
contig_8816	37490	6	Y	N	1	*	8816
contig_8776	37287	4	Y	N	1	*	8776
contig_7030	35520	11	Y	N	1	*	7030
contig_1211	35425	3	Y	Y	1	*	1211
contig_2100	34837	25	Y	N	1	*	2100
contig_8846	34378	7	Y	N	1	*	8846
contig_8758	33960	7	Y	N	1	*	8758
contig_8845	32277	25	Y	N	1	*	8845
contig_4557	28536	4	Y	N	1	*	4557
contig_5530	21901	3	Y	Y	1	*	5530
contig_8646	20841	7	Y	N	1	*	8646
contig_8844	18747	13	Y	N	1	*	8844
contig_8843	16192	16	Y	N	1	*	8843
contig_3931	14113	17	Y	N	1	*	3931
contig_6762	12386	4	Y	N	1	*	6762
contig_8528	11326	30	Y	N	1	*	8528
contig_2959	11142	6	Y	N	1	*	2959
contig_7547	11088	5	Y	N	1	*	7547
contig_5881	10145	4	Y	Y	1	5002	5881
contig_8817	7064	4	Y	N	1	*	8817
contig_8807	5924	7	Y	N	1	*	8807
contig_8795	5758	11	Y	N	1	*	8795
contig_7481	5627	3	Y	N	1	*	7481
contig_8743	4770	11	Y	Y	1	*	8743
contig_8818	4534	9	Y	Y	1	*	8818
contig_705	4079	4	Y	Y	1	*	705
contig_8836	4050	560	Y	Y	32	*	8836
contig_4834	3936	7	Y	Y	1	2812	4834
contig_8336	3737	20	Y	Y	1	*	8336
contig_8052	3736	5	Y	Y	1	*	8052
contig_7658	3585	6	Y	Y	3	*	7658
contig_4046	3460	4	Y	Y	1	*	4046
contig_7774	3353	10	Y	Y	1	*	7774
contig_2647	3182	7	Y	Y	1	2206	2647
contig_7454	3087	9	Y	Y	1	*	7454
contig_8759	3063	504	Y	Y	28	*	8759
contig_8819	3054	406	Y	Y	20	*	8819
contig_8285	2745	12	Y	Y	1	*	8285
contig_8809	2509	4	Y	Y	1	*	8809
contig_7804	2427	18	Y	Y	1	*	7804
contig_8831	2358	7	Y	Y	1	*	8831
contig_7885	2288	7	Y	Y	1	*	7885
contig_8192	2285	8	Y	Y	1	*	8192
contig_8839	2050	7	Y	Y	1	*	8839
contig_2681	2037	38	Y	Y	2	*	2681
contig_6901	1934	4	Y	Y	1	*	6901
contig_4032	1904	17	Y	Y	2	*	4032
contig_6027	1903	5	Y	Y	1	*	6027
contig_6152	1867	7	Y	Y	1	*	6152
contig_7951	1694	5	Y	Y	1	*	7951
contig_7978	1668	738	Y	Y	34	*	7978
contig_7395	1566	15	Y	Y	1	*	7395
contig_7353	1504	14	Y	Y	1	*	7353
contig_7943	1474	6	Y	Y	1	*	7943
contig_3813	1419	3	Y	Y	1	*	3813
contig_7917	1129	10	Y	Y	2	*	7917
contig_7971	1128	5	Y	Y	1	*	7971
contig_6676	1108	5	Y	Y	1	*	6676
contig_6982	924	29	Y	Y	1	*	6982
contig_6221	895	16	Y	Y	1	*	6221
contig_441	661	7	Y	Y	1	2304	441
contig_8040	639	1159	Y	Y	66	*	8040
contig_4751	522	8	Y	Y	1	*	4751
contig_2	2365207	74	N	N	3	*	*,2,12
contig_583	2349612	54	N	N	3	*	-5947,5943,5944,583,-571,669,-671
contig_2271	2201649	57	N	N	3	*	248522712485
contig_955	1803284	12	N	N	1	*	955
contig_1260	1491396	6	N	N	1	*	*,1260,*
contig_2865	1463691	12	N	N	1	*	-5708,2865,*
contig_640	1447703	31	N	N	1	*	3849,640,-5945,-5943,5947
contig_3123	1397058	19	N	N	1	*	3123,*
contig_941	1385225	15	N	N	1	*	941952
contig_2723	1168922	47	N	N	2	*	27233726
contig_5064	1077182	10	N	N	1	*	*,5064
contig_1595	978243	11	N	N	1	*	5068,5067,5068,5067,5068,5067,5068,5067,1595,*
contig_245	975286	20	N	N	1	*	-419,245,-2130
contig_848	850194	9	N	N	1	*	*,848,*
contig_6671	807592	8	N	N	1	*	6671,*
contig_2722	806676	9	N	N	1	*	*,2722,*
contig_1116	797372	14	N	N	1	*	*,1116,-2516
contig_355	778465	18	N	N	1	*	-8384,355,-953
contig_841	770943	49	N	N	3	*	841
contig_516	765122	16	N	N	1	*	1604,-6382,516,-1249
contig_3346	754566	12	N	N	1	*	3346
contig_641	753372	48	N	N	3	*	-2248,-532,-532,-531,-530,-530,-530,-530,-637,-528,-528,-527,-526,-636,-525,-525,641
contig_7667	752062	9	N	N	1	*	*,7667,*
contig_1383	736522	32	N	N	1	*	8450,1383,-1482
contig_4289	721487	8	N	N	1	*	-4284,4289,*
contig_247	693984	23	N	N	1	*	4242476414
contig_8239	673475	11	N	N	1	*	*,8239,*
contig_513	640610	36	N	N	1	*	1490,513,-8433
contig_2274	617524	43	N	N	2	*	22742485
contig_27	607467	10	N	N	1	*	*,27,*
contig_2270	605830	36	N	N	2	*	-3738,-3726,-3732,-3731,3726,2270,-2485
contig_372	603168	5	N	N	1	*	*,372,-2743
contig_4888	540276	8	N	N	1	*	*,4888,-6013,-3703
contig_697	538440	34	N	N	2	*	697,-698
contig_2875	537637	15	N	N	1	*	2875,-8446
contig_788	531797	12	N	N	1	*	*,788
contig_7535	527731	6	N	N	1	*	*,7535,*
contig_6644	519896	10	N	N	1	*	*,6644,*
contig_1263	514699	8	N	N	1	*	428512634284
contig_473	508115	6	N	N	1	*	473493
contig_248	474180	16	N	N	1	*	-224,-224,248,3975
contig_1589	473967	11	N	N	1	*	-35941589
contig_103	472759	39	N	N	1	*	*,103,4548
contig_510	458900	37	N	N	1	*	982,1006,987,987,510,-1806,1807
contig_707	456106	28	N	N	2	*	3923,707,-648,525,525,525,525,526,527,528,-577,-563,-562,-596,8393,-751,530,530,530,531,532,532,2248,2249,2249,2249,2250,2250,2250,2250,2251,-652,533,534,653,2253
contig_1588	453229	10	N	N	1	*	*,1588,-3617,3614
contig_687	444491	55	N	N	3	*	-3848687
contig_2836	439156	5	N	N	1	*	*,2836
contig_2077	435313	12	N	N	1	*	2077,-3975
contig_2864	422335	9	N	N	1	*	*,2864,*
contig_2833	412831	5	N	N	1	*	*,2833,*
contig_3095	407134	49	N	N	3	*	-11303095
contig_763	403726	15	N	N	1	*	5248763
contig_3705	379224	8	N	N	1	*	-3694,3693,3705,*
contig_7521	375540	8	N	N	1	*	*,7521,*
contig_943	375151	7	N	N	1	*	*,943,*
contig_281	371130	16	N	N	1	*	281
contig_398	368216	12	N	N	1	*	-8593,398,*
contig_692	364458	26	N	N	1	*	570,671,-669,571,692,3840
contig_5007	358740	5	N	N	1	*	*,-8692,5007
contig_643	358397	27	N	N	2	*	643,-2974
contig_1096	357587	44	N	N	2	*	-2393104410962390
contig_1120	353580	12	N	N	1	*	60411120
contig_675	351437	31	N	N	1	*	-546,-545,670,-669,-544,-542,675,2247
contig_1593	350835	19	N	N	1	*	1593,-983
contig_617	347234	33	N	N	2	*	-5786,617,2265,-2242,2241,-6867
contig_4518	345695	9	N	N	1	*	4518,-3594
contig_2517	337230	12	N	N	1	*	2517
contig_461	331900	51	N	N	3	*	110725014612393
contig_2295	331293	42	N	N	2	*	2295,-5080
contig_686	328801	53	N	N	3	*	6862152
contig_2832	323818	5	N	N	1	*	2832,*
contig_54	322907	39	N	N	1	*	4423,54,4560
contig_657	319606	49	N	N	3	*	-778657
contig_1193	319552	65	N	N	4	*	11933928
contig_1235	319290	29	N	N	1	*	-843313781235
contig_1054	318289	22	N	N	1	*	-1482,1054,3424,3427,-3155,2173
contig_1286	314073	15	N	N	1	*	84461286
contig_725	310229	11	N	N	1	*	725,*
contig_476	308455	6	N	N	1	*	*,476,491
contig_1278	308090	5	N	N	1	*	274512782737
contig_772	307840	4	N	N	1	*	*,772,*
contig_1163	304958	4	N	N	1	*	*,1163,*
contig_39	297565	5	N	N	1	*	-20,39,*
contig_1050	295454	4	N	N	1	*	*,1050,8713,-5906,*
contig_543	295111	29	N	N	1	*	5786,-732,608,734,543,-676,554,555,677,556,557,558,559,560
contig_956	291197	3	N	N	1	*	956,-6614
contig_1210	284334	9	N	N	1	*	-29412102130
contig_24	282244	85	N	N	5	*	*,-6155,24,-4545
contig_348	280175	13	N	N	1	*	348
contig_1484	279867	29	N	N	2	*	-1470,-1470,1484
contig_696	275441	56	N	N	2	*	*,696,-698
contig_1987	274400	10	N	N	1	*	1987
contig_1605	273821	13	N	N	1	*	1605,*
contig_2544	273369	27	N	N	1	*	549955032544
contig_5750	272159	8	N	N	1	*	*,5750,*
contig_1430	271307	5	N	N	1	*	3796,1430,*
contig_6613	263101	8	N	N	1	*	6613
contig_2372	259954	5	N	N	1	*	*,2372,6325,*
contig_3494	256419	6	N	N	1	*	349434968570
contig_446	255605	4	N	N	1	*	-443,446,*
contig_8369	254135	6	N	N	1	*	8369,*
contig_627	250554	5	N	N	1	*	627,*
contig_649	249457	26	N	N	1	*	3840,649,-2242,-648,525,525,636,526,527,528,528,637,530,530,530,531,532,532,2248,2249,2249,2249,2250,2250,2250,2251,-652,533,534,653,2254,-8530
contig_2272	249062	38	N	N	2	*	2272
contig_6055	246159	5	N	N	1	*	*,6055,*
contig_520	241212	48	N	N	2	*	*,520,*
contig_700	240224	5	N	N	1	*	*,700,761
contig_212	239956	57	N	N	3	*	-2905,-2903,212
contig_40	238856	10	N	N	1	*	*,5754,40,*
contig_5328	238687	5	N	N	1	*	53285332
contig_647	237387	11	N	N	1	*	3831647
contig_8632	232165	7	N	N	1	*	*,8632,*
contig_1250	230906	15	N	N	1	*	1250
contig_253	229212	11	N	N	1	*	2073,253,*
contig_477	227825	7	N	N	1	*	*,477,-4959
contig_3845	226143	53	N	N	3	*	3848,3845,-778
contig_188	225635	108	N	N	6	*	*,188,-5605,-5599
contig_251	224849	17	N	N	1	*	227,7527,251,-7766,269
contig_3203	224494	4	N	N	1	*	*,3203,6325,*
contig_8549	222465	13	N	N	1	*	854957873831
contig_3130	218868	8	N	N	1	*	369336983130
contig_91	216305	65	N	N	4	*	34,91,7169
contig_4981	216080	11	N	N	1	*	4981
contig_2262	215873	55	N	N	3	*	3929,2262,-710
contig_190	215569	102	N	N	5	*	1601904560
contig_492	215515	7	N	N	1	*	491492
contig_6965	209991	23	N	N	1	*	6965,-3122,*
contig_25	209510	28	N	N	1	*	*,25,*
contig_1281	208390	6	N	N	1	*	1281,*
contig_3522	207695	4	N	N	1	*	*,3522,*
contig_246	207213	11	N	N	1	*	246,*
contig_5956	207120	4	N	N	1	*	*,5956,*
contig_3758	206935	18	N	N	1	*	848537586385
contig_2782	205960	58	N	N	3	*	2782
contig_2243	205625	25	N	N	1	*	-530,-529,-528,-528,-528,-527,-526,-525,-525,-525,648,2243,2241,770
contig_694	204003	26	N	N	1	*	3849,694,-3848
contig_2584	203992	5	N	N	1	*	*,2584,2585
contig_7549	203884	10	N	N	1	*	*,7549,*
contig_639	203790	25	N	N	1	*	-3849,639,-3840
contig_3702	201875	7	N	N	1	*	6013,3702,-953
contig_808	201601	5	N	N	1	*	*,808,*
contig_4158	200206	27	N	N	1	*	4158
contig_7182	199712	8	N	N	1	*	*,7182,*
contig_340	198349	18	N	N	1	*	340
contig_3920	197491	12	N	N	1	*	39202987
contig_268	196816	4	N	N	1	*	292,268,-272
contig_7417	196299	6	N	N	1	*	*,7417,*
contig_3142	194680	9	N	N	1	*	*,3142
contig_3602	194403	12	N	N	1	*	3602
contig_3498	193743	7	N	N	1	*	36743498
contig_2395	192838	55	N	N	3	*	239323958490
contig_1034	190272	5	N	N	1	*	*,1034,*
contig_3073	189602	16	N	N	1	*	1299,3073,*
contig_1360	188660	29	N	N	2	*	1316,1360,-1401
contig_3648	187092	5	N	N	1	*	*,3648
contig_2066	184580	22	N	N	1	*	6414642364242060
contig_4152	183735	3	N	N	1	*	-3524,4152,-4718
contig_5461	183721	24	N	N	1	*	5461,-7222
contig_3378	182432	4	N	N	1	*	*,3378
contig_505	181517	43	N	N	2	*	-1.49015e+22
contig_3854	181420	29	N	N	2	*	3854
contig_718	180661	11	N	N	1	*	3210718
contig_356	178668	12	N	N	1	*	8384,-380,330,350,356
contig_8788	178616	6	N	N	1	*	*,8788,*
contig_3112	177316	52	N	N	3	*	*,3112,-3111,-3109,-3092
contig_878	176448	7	N	N	1	*	*,878,*
contig_2488	176422	48	N	N	2	*	*,2488
contig_8526	174547	3	N	N	1	*	*,8526,*
contig_8413	173182	5	N	N	1	*	8413,*
contig_1590	172366	19	N	N	1	*	-4626159021672190
contig_1290	172278	8	N	N	1	*	1290
contig_1408	171941	9	N	N	1	*	3.24032e+23
contig_496	171778	6	N	N	1	*	496,*
contig_600	170042	31	N	N	2	*	600,-2232,-2230,-2229,-2225,-2221
contig_5745	169739	10	N	N	1	*	*,5745,*
contig_4059	168952	61	N	N	3	*	344059
contig_1043	167150	49	N	N	3	*	-239310432465
contig_1338	165928	8	N	N	1	*	1326,1338,*
contig_6519	165585	8	N	N	1	*	-65256519
contig_1121	165509	5	N	N	1	*	*,1121,*
contig_3128	165216	51	N	N	2	*	3.12485e+27
contig_4452	165191	8	N	N	1	*	6614,4452,*
contig_3656	165066	19	N	N	1	*	3656
contig_5908	164972	8	N	N	1	*	*,5908,*
contig_3284	164445	112	N	N	6	*	32823284
contig_5015	163922	4	N	N	1	*	*,5015,*
contig_5831	163919	4	N	N	1	*	*,5831,*
contig_470	163748	5	N	N	1	*	23,101,-5272,470,-4959,-4646
contig_4436	163534	4	N	N	1	*	*,4436,*
contig_3405	162039	11	N	N	1	*	340034043405
contig_3390	161961	52	N	N	2	*	*,8665,3390
contig_1231	161691	4	N	N	1	*	1231,*
contig_4553	161094	4	N	N	1	*	*,4553,*
contig_2151	159079	5	N	N	1	*	*,2151,*
contig_8300	158419	4	N	N	1	*	*,8300,*
contig_1295	157259	8	N	N	1	*	1295,-3138
contig_3501	156410	6	N	N	1	*	3501,-3676
contig_1594	155012	14	N	N	1	*	15811594
contig_4880	154932	7	N	N	1	*	*,4880
contig_129	154723	8	N	N	1	*	23,129,*
contig_2530	152648	6	N	N	1	*	*,2530,*
contig_3428	151745	3	N	N	1	*	*,3428,*
contig_1358	151713	8	N	N	1	*	1358,-8468
contig_645	150882	36	N	N	2	*	4495645
contig_8520	150738	4	N	N	1	*	*,8520,*
contig_4975	150677	19	N	N	1	*	4975
contig_6166	149456	5	N	N	1	*	-3682,-3682,6166,*
contig_3769	149149	3	N	N	1	*	*,3769,*
contig_207	148736	16	N	N	1	*	2846,207,-7991,*
contig_8263	147872	4	N	N	1	*	*,8263,1026,*
contig_2873	147578	15	N	N	1	*	2873
contig_5482	146973	5	N	N	1	*	*,5482,*
contig_8205	146689	9	N	N	1	*	*,8205,*
contig_110	145887	30	N	N	1	*	-5830110
contig_4211	145879	4	N	N	1	*	*,4211
contig_3140	145449	10	N	N	1	*	*,3140,*
contig_8051	145391	6	N	N	1	*	*,8051,*
contig_119	145263	28	N	N	2	*	*,7137,119,-125,-56,-56,-23
contig_7399	145242	7	N	N	1	*	*,7399,*
contig_2637	144854	4	N	N	1	*	*,2637,*
contig_1708	143660	9	N	N	1	*	-1734,-8454,-1731,2869,1708,8739,8740,*
contig_4876	143496	8	N	N	1	*	4876,-2086,2060
contig_6700	143042	7	N	N	1	*	*,7853,6700
contig_2588	142713	104	N	N	6	*	-344525883033
contig_8090	141872	13	N	N	1	*	*,8090,*
contig_8548	141695	5	N	N	1	*	*,8548
contig_1313	140837	14	N	N	1	*	1313,*
contig_2197	140547	6	N	N	1	*	*,2197
contig_3828	140435	5	N	N	1	*	3828
contig_8026	139841	8	N	N	1	*	6289,8026,*
contig_351	139773	12	N	N	1	*	-8381351
contig_8564	138926	5	N	N	1	*	*,8564,*
contig_2885	138587	15	N	N	1	*	2885
contig_3685	138577	3	N	N	1	*	*,3685,*
contig_7832	138358	3	N	N	1	*	*,7832,*
contig_5457	138013	5	N	N	1	*	*,5457,*
contig_735	136937	10	N	N	1	*	-530,-530,562,563,-528,-528,-527,-526,-525,-525,735,-734,-634,-633
contig_8400	136891	27	N	N	1	*	84002247
contig_298	136486	10	N	N	1	*	828,298,*
contig_651	136228	6	N	N	1	*	-653,-534,-533,561,651,530,530,530,531,532,532,2248,2249,2249,2249,2250,2250,2250,-759,-561,533
contig_2268	135591	5	N	N	1	*	*,2268,*
contig_655	135250	53	N	N	3	*	462,655,*
contig_1152	135205	10	N	N	1	*	114684151152483
contig_3249	135204	13	N	N	1	*	8.55732e+23
contig_1195	135062	7	N	N	1	*	1195
contig_8617	135021	4	N	N	1	*	*,8617,*
contig_7863	134662	6	N	N	1	*	*,7863,*
contig_1029	133964	29	N	N	2	*	5786,-732,734,1029,-2560
contig_3678	133910	5	N	N	1	*	*,3678,3829
contig_256	133771	11	N	N	1	*	2568487
contig_6612	133717	5	N	N	1	*	*,6612,*
contig_8513	132967	4	N	N	1	*	*,8513,*
contig_6283	132915	23	N	N	1	*	6283
contig_1556	132403	20	N	N	1	*	1543,1556,-983
contig_4128	132349	4	N	N	1	*	-834141283314
contig_3595	132340	3	N	N	1	*	*,3595,*
contig_3564	132249	19	N	N	1	*	35646394
contig_5287	132190	7	N	N	1	*	*,5287,-4009
contig_3286	132069	6	N	N	1	*	3286,*
contig_8365	131593	3	N	N	1	*	*,8365,*
contig_703	131385	25	N	N	1	*	703,-693
contig_1308	130288	12	N	N	1	*	1308,-2750
contig_1117	129760	13	N	N	1	*	-275025161117
contig_7490	129355	10	N	N	1	*	*,7490,*
contig_198	129272	21	N	N	1	*	-197,-196,198,-125,-56,-56,-23
contig_5253	129254	9	N	N	1	*	*,5253,*
contig_8410	129035	47	N	N	2	*	*,8410,-2465
contig_7028	128414	5	N	N	1	*	*,7028,*
contig_1288	128332	6	N	N	1	*	1288,*
contig_124	128324	90	N	N	5	*	23,56,56,56,124,197
contig_756	128120	9	N	N	1	*	*,756,6286
contig_258	127660	9	N	N	1	*	258
contig_123	127624	10	N	N	1	*	23,56,123,196,197
contig_2227	127167	50	N	N	3	*	2977,2227,-4495
contig_400	126547	10	N	N	1	*	400
contig_361	126503	4	N	N	1	*	*,361,*
contig_3821	126312	4	N	N	1	*	367638213829
contig_495	125354	7	N	N	1	*	*,-2675,495,*
contig_1292	125290	8	N	N	1	*	36831292
contig_3434	125150	8	N	N	1	*	*,3434,*
contig_1101	124830	3	N	N	1	*	1101
contig_82	124675	43	N	N	2	*	82,-3285,-3282
contig_83	124622	27	N	N	1	*	83,-3285,-3282
contig_8397	124611	5	N	N	1	*	8397,*
contig_8525	124017	7	N	N	1	*	*,8525,*
contig_4377	123781	5	N	N	1	*	*,4377,7416
contig_978	123744	11	N	N	1	*	146097815511552
contig_3032	123633	45	N	N	2	*	3016,3032,-5340
contig_708	123356	5	N	N	1	*	*,708,*
contig_746	123122	5	N	N	1	*	746,*
contig_7536	122729	5	N	N	1	*	*,7536
contig_2831	122631	3	N	N	1	*	*,2831
contig_75	122571	7	N	N	1	*	23,75
contig_2870	122556	5	N	N	1	*	2870
contig_4960	122304	6	N	N	1	*	*,4960
contig_5054	122252	9	N	N	1	*	*,5054,*
contig_8089	122174	3	N	N	1	*	*,8089,*
contig_4600	122073	7	N	N	1	*	4600,*
contig_366	121971	15	N	N	1	*	20767731366
contig_4644	121853	8	N	N	1	*	-5879,4644,-2030
contig_6968	121827	8	N	N	1	*	-156968
contig_3310	121351	4	N	N	1	*	3310
contig_7648	121085	3	N	N	1	*	*,7648,*
contig_2020	120958	5	N	N	1	*	*,2020,*
contig_8166	120800	3	N	N	1	*	*,8166,-5443,*
contig_7136	120679	4	N	N	1	*	*,7136,-7139,*
contig_463	120191	32	N	N	2	*	-462463
contig_1136	119051	37	N	N	1	*	1.13011e+19
contig_1202	119003	4	N	N	1	*	1202,*
contig_1425	118863	3	N	N	1	*	*,1425,*
contig_4940	118433	44	N	N	2	*	49402320
contig_1234	118415	5	N	N	1	*	1344,6222,-1257,-1253,1234,*
contig_116	118269	5	N	N	1	*	*,116,*
contig_2385	118215	6	N	N	1	*	*,2385
contig_2951	117466	23	N	N	1	*	611261172951
contig_2294	117167	57	N	N	2	*	3.63736e+47
contig_317	116221	13	N	N	1	*	3190317
contig_2838	115865	3	N	N	1	*	*,2838
contig_699	115390	72	N	N	4	*	-698699
contig_6495	115241	15	N	N	1	*	6495,*
contig_1335	115210	24	N	N	1	*	-1886,-1881,-1880,1335,-8458
contig_271	114872	12	N	N	1	*	3975271227
contig_8362	114834	4	N	N	1	*	*,8362,*
contig_2383	114518	42	N	N	2	*	-2436,2383,-1041,2393
contig_8333	113719	3	N	N	1	*	*,8333,*
contig_472	113700	7	N	N	1	*	472
contig_374	113345	5	N	N	1	*	374
contig_5013	113280	5	N	N	1	*	*,5013,-5754,*
contig_2106	113136	8	N	N	1	*	21061423
contig_457	112847	16	N	N	1	*	*,-7190,457
contig_6303	112773	5	N	N	1	*	6303
contig_1596	112670	4	N	N	1	*	*,1596
contig_3421	112622	21	N	N	1	*	34212564
contig_220	112484	6	N	N	1	*	-833,828,220,-5286
contig_8805	112413	5	N	N	1	*	*,8805,*
contig_8725	111793	9	N	N	1	*	8725
contig_7207	111429	3	N	N	1	*	*,7207,*
contig_2658	110995	4	N	N	1	*	*,2658,*
contig_7858	110882	10	N	N	1	*	*,7858,*
contig_33	110805	6	N	N	1	*	-15,33,*
contig_1455	110731	38	N	N	1	*	14551342
contig_5810	110186	6	N	N	1	*	5810,*
contig_7759	109608	3	N	N	1	*	*,7759,*
contig_343	109525	8	N	N	1	*	3433400
contig_727	109063	28	N	N	2	*	7273848
contig_8338	109017	7	N	N	1	*	*,8338,*
contig_1205	108734	3	N	N	1	*	1205,*
contig_5450	108632	10	N	N	1	*	5450,*
contig_464	108597	67	N	N	4	*	-462464
contig_5522	108451	3	N	N	1	*	*,5522,*
contig_1242	108347	7	N	N	1	*	-2193,-2166,1242,-1856,1873,8462,-8463
contig_7403	107827	8	N	N	1	*	*,7403,*
contig_2863	107602	10	N	N	1	*	*,2863,*
contig_6131	107369	3	N	N	1	*	*,6131,*
contig_688	107183	57	N	N	3	*	688
contig_682	107035	62	N	N	3	*	682
contig_4454	106545	4	N	N	1	*	*,4454,*
contig_1055	106373	7	N	N	1	*	-2013,-2008,1055
contig_8704	106329	6	N	N	1	*	*,8704,*
contig_28	106323	35	N	N	1	*	-8,28
contig_6778	105961	3	N	N	1	*	*,6778,*
contig_762	105919	4	N	N	1	*	*,762,*
contig_5094	105918	57	N	N	3	*	8043,5094,-1299
contig_456	105894	15	N	N	1	*	*,-7190,456
contig_1345	105823	17	N	N	1	*	-1316,1345,-1852,-1842,-1861,-1854,-1849,-1853,-1849
contig_261	105700	6	N	N	1	*	261,*
contig_277	104826	7	N	N	1	*	277
contig_2785	104458	29	N	N	1	*	2785,-5080
contig_5012	104402	7	N	N	1	*	5012,*
contig_1306	104173	10	N	N	1	*	8428,1306,*
contig_2613	104109	5	N	N	1	*	*,2613
contig_275	103655	10	N	N	1	*	275,-273
contig_1334	103601	40	N	N	1	*	-1585,1334,-2188,-2186,-2183,-2182,-2179,-8431
contig_7880	103485	4	N	N	1	*	*,7880,*
contig_1416	103472	7	N	N	1	*	1416,-4240
contig_2124	103362	16	N	N	1	*	23425421242130
contig_2510	103269	53	N	N	3	*	*,2510,-1041,2393
contig_740	102808	7	N	N	1	*	*,740
contig_3762	102755	18	N	N	1	*	1342,3759,3760,3762,-4839,*
contig_3855	102730	5	N	N	1	*	*,3855,*
contig_523	102647	52	N	N	2	*	*,523
contig_8671	102607	3	N	N	1	*	*,8671,*
contig_311	102500	12	N	N	1	*	-8504,-2650,-8372,-8376,311,8372,2650,-296
contig_402	102482	4	N	N	1	*	*,402,*
contig_8331	102371	9	N	N	1	*	*,8331,*
contig_3675	102337	3	N	N	1	*	-3676,3675,*
contig_6122	101331	3	N	N	1	*	3316,5542,6122,*
contig_7039	101256	10	N	N	1	*	*,7039,*
contig_2856	100620	54	N	N	3	*	-12992856
contig_8532	100528	9	N	N	1	*	8532
contig_666	100503	51	N	N	3	*	*,666,2560
contig_5572	100068	13	N	N	1	*	-28805572
contig_1609	99933	13	N	N	1	*	8.44416e+31
contig_5326	99484	3	N	N	1	*	*,5326,*
contig_162	99481	26	N	N	1	*	4423,162,*
contig_2646	99180	15	N	N	1	*	2076,2646,*
contig_8367	98503	4	N	N	1	*	*,8367,*
contig_2134	98202	9	N	N	1	*	21332134
contig_4877	98192	3	N	N	1	*	*,4877,*
contig_681	98138	12	N	N	1	*	-546681
contig_80	98087	45	N	N	2	*	8557,80,3263
contig_1381	97963	6	N	N	1	*	13811407
contig_184	97776	10	N	N	1	*	184
contig_1207	97533	5	N	N	1	*	*,1207,*
contig_8644	97132	7	N	N	1	*	8644
contig_3666	97071	4	N	N	1	*	*,3666,*
contig_4913	96811	7	N	N	1	*	*,4913,*
contig_318	96800	14	N	N	1	*	-316318
contig_6512	96711	4	N	N	1	*	*,6512,-8766,*
contig_4973	96579	14	N	N	1	*	4973,-5340
contig_3797	96532	5	N	N	1	*	*,3797,*
contig_77	96515	46	N	N	3	*	189,77
contig_1747	96059	17	N	N	1	*	174786508651
contig_3195	95810	7	N	N	1	*	313831958424
contig_8206	95425	3	N	N	1	*	*,8206,*
contig_4769	94935	5	N	N	1	*	*,4769
contig_747	94398	7	N	N	1	*	599,747,*
contig_1591	94350	18	N	N	1	*	1591,-1510
contig_777	94179	3	N	N	1	*	*,777,*
contig_263	94023	9	N	N	1	*	263,-2670
contig_288	93896	8	N	N	1	*	*,288,-2133
contig_5303	93709	6	N	N	1	*	5303
contig_362	93565	16	N	N	1	*	352362
contig_1592	93017	7	N	N	1	*	2173,1592,-1496,-1488,1490
contig_1420	92456	6	N	N	1	*	*,1420
contig_4669	92266	6	N	N	1	*	*,4669,*
contig_4263	92193	3	N	N	1	*	42634264
contig_1033	91647	7	N	N	1	*	*,1033,*
contig_4244	91418	21	N	N	1	*	4244
contig_8833	91412	3	N	N	1	*	*,8833,*
contig_249	90991	7	N	N	1	*	292,249,-4007
contig_5759	90740	4	N	N	1	*	*,5759,7889
contig_8479	90600	6	N	N	1	*	8479,*
contig_3687	90589	4	N	N	1	*	-3682,3687,*
contig_2032	90561	9	N	N	1	*	*,-7546,2032,8630
contig_1052	90199	3	N	N	1	*	*,1052,*
contig_2839	90097	4	N	N	1	*	*,2839,*
contig_3379	90083	4	N	N	1	*	*,3379,*
contig_1309	89819	4	N	N	1	*	1309,*
contig_3118	89728	23	N	N	1	*	31188543
contig_5302	89711	4	N	N	1	*	*,5302,*
contig_4681	89605	6	N	N	1	*	*,4681,*
contig_2022	89559	6	N	N	1	*	-3442022
contig_187	89544	19	N	N	1	*	187,*
contig_7888	89454	5	N	N	1	*	*,7888,*
contig_7440	89402	12	N	N	1	*	*,7440,*
contig_26	89250	5	N	N	1	*	-15,26,*
contig_1796	89202	4	N	N	1	*	*,1796,*
contig_8346	89194	4	N	N	1	*	*,8346,*
contig_4274	89022	5	N	N	1	*	*,4274,*
contig_1981	88875	6	N	N	1	*	-7661,-4230,1981,4151,-4826,*
contig_2702	88698	21	N	N	1	*	26982702
contig_349	88498	8	N	N	1	*	4718,349,-4756,-8637
contig_3500	88319	4	N	N	1	*	*,3500,*
contig_8025	88170	4	N	N	1	*	8025,*
contig_98	87845	16	N	N	1	*	23,98,5255
contig_6555	87616	6	N	N	1	*	*,6555,*
contig_2983	87560	11	N	N	1	*	29832987
contig_8744	87478	4	N	N	1	*	*,-8775,8744,*
contig_155	86899	28	N	N	2	*	1554548
contig_1223	86783	30	N	N	1	*	*,1223,-6337
contig_4763	86709	20	N	N	1	*	4763,2675,*
contig_1615	86608	5	N	N	1	*	*,1615,1689,-1686
contig_780	86348	31	N	N	2	*	7802560
contig_4379	86152	4	N	N	1	*	*,4379,*
contig_3911	86111	4	N	N	1	*	*,3911,*
contig_3420	86017	6	N	N	1	*	3420,-1792,-1790,-1789
contig_4488	85991	3	N	N	1	*	*,4488,*
contig_8484	85981	19	N	N	1	*	23388484
contig_206	85943	24	N	N	1	*	2323,-2853,206,-5133,5132,-3127,-3125,-3125,-8542,-3124
contig_4397	85329	113	N	N	6	*	-32484397
contig_5919	85126	8	N	N	1	*	*,5919,*
contig_8244	84986	3	N	N	1	*	*,8244,*
contig_1433	84449	5	N	N	1	*	*,1433,*
contig_90	84377	91	N	N	5	*	189,90,194,*
contig_7541	84187	3	N	N	1	*	*,7541,*
contig_2636	84169	4	N	N	1	*	*,2636,*
contig_2174	84136	23	N	N	1	*	2171217434163410
contig_5633	84053	5	N	N	1	*	*,5633,*
contig_3715	83630	10	N	N	1	*	37153738
contig_199	83620	6	N	N	1	*	-197,-196,199,-7139,*
contig_2121	83370	12	N	N	1	*	*,2121
contig_6847	82782	4	N	N	1	*	*,6847,6848
contig_6833	82663	6	N	N	1	*	*,6833,*
contig_7245	82461	5	N	N	1	*	*,7245,*
contig_6900	82457	5	N	N	1	*	*,6900,*
contig_4893	82325	5	N	N	1	*	4893
contig_5852	81947	4	N	N	1	*	5852,*
contig_3189	81880	6	N	N	1	*	73313189
contig_2841	81558	4	N	N	1	*	*,2841,*
contig_5773	81548	6	N	N	1	*	*,5773,*
contig_6810	81459	3	N	N	1	*	*,6810,*
contig_1256	81457	20	N	N	1	*	1249,1256,-3581
contig_5528	81400	3	N	N	1	*	*,5526,5528,*
contig_3169	81382	4	N	N	1	*	*,3169,*
contig_81	81334	26	N	N	1	*	3245,3246,3247,81,*
contig_3250	81311	3	N	N	1	*	3250,*
contig_3071	81250	41	N	N	2	*	3071,-3077
contig_8642	81184	5	N	N	1	*	*,8642,8643
contig_1300	81119	5	N	N	1	*	1300,*
contig_255	80934	12	N	N	1	*	255
contig_2711	80736	5	N	N	1	*	*,2711,*
contig_783	80665	6	N	N	1	*	*,783,*
contig_3773	80392	29	N	N	1	*	3773
contig_8685	80250	5	N	N	1	*	*,5459,8685,*
contig_3712	80153	12	N	N	1	*	*,3712,*
contig_5016	80035	5	N	N	1	*	*,5016,*
contig_5071	79977	4	N	N	1	*	*,5071,*
contig_8180	79891	5	N	N	1	*	*,8180,*
contig_1341	79829	15	N	N	1	*	*,-1877,1844,1341
contig_2277	79702	53	N	N	3	*	-45752277
contig_1463	79622	9	N	N	1	*	1.67115e+19
contig_6304	79514	5	N	N	1	*	6304,7603,-2962
contig_3844	79502	4	N	N	1	*	*,3844,*
contig_5938	79484	6	N	N	1	*	*,5938
contig_474	79329	6	N	N	1	*	474,-5772,5771
contig_2043	79308	10	N	N	1	*	*,2042,2043,-410
contig_8531	79144	10	N	N	1	*	*,8531,2980
contig_6733	79123	7	N	N	1	*	-67346733
contig_6745	79096	5	N	N	1	*	*,6745,6746
contig_3503	78905	3	N	N	1	*	*,3503,*
contig_6643	78871	6	N	N	1	*	*,-6952,6643,-3742
contig_4511	78674	7	N	N	1	*	*,4511,*
contig_297	78344	8	N	N	1	*	*,297,-6202,*
contig_5433	77985	17	N	N	1	*	5433,-7561
contig_265	77294	12	N	N	1	*	265,-2143,-2140,-2137
contig_1986	77248	4	N	N	1	*	*,1986
contig_5950	77114	5	N	N	1	*	*,5950
contig_2052	77104	13	N	N	1	*	2052,8804,7347,-7348
contig_1700	76985	4	N	N	1	*	1685,1700,-506,497,498,500
contig_789	76966	4	N	N	1	*	*,789,*
contig_3673	76899	4	N	N	1	*	-3674,3673,*
contig_5698	76877	4	N	N	1	*	*,5698,*
contig_8332	76794	4	N	N	1	*	*,8332,*
contig_295	76499	15	N	N	1	*	295392394
contig_4977	76348	9	N	N	1	*	*,4977,*
contig_3724	76254	8	N	N	1	*	*,3724,-4286
contig_347	76157	15	N	N	1	*	3476549
contig_6169	76113	3	N	N	1	*	*,6169,*
contig_8422	76069	7	N	N	1	*	8422
contig_1296	76031	4	N	N	1	*	1296,*
contig_3959	75948	4	N	N	1	*	*,3959,*
contig_8652	75892	6	N	N	1	*	*,8652,*
contig_3697	75827	4	N	N	1	*	3.68337e+22
contig_2236	75413	21	N	N	1	*	2236,-648,525,525,525,525,526,527,528,528,528,529,530,530,531,532,532,2248,2249,2249,2250,2250,2250,2251,-652,533,534,653
contig_3735	75238	9	N	N	1	*	*,3735,*
contig_7600	75150	4	N	N	1	*	7600
contig_4645	74933	5	N	N	1	*	7755,4645,*
contig_455	74910	4	N	N	1	*	*,455,*
contig_8385	74691	4	N	N	1	*	-394,-393,8385,*
contig_5857	74497	4	N	N	1	*	*,5857,*
contig_5822	74154	14	N	N	1	*	*,5822,*
contig_471	74073	4	N	N	1	*	*,471,*
contig_4878	74037	5	N	N	1	*	86434878
contig_306	74036	17	N	N	1	*	306,-2086
contig_70	73668	109	N	N	6	*	*,70,165,171
contig_310	73501	8	N	N	2	*	-228310
contig_8811	73471	6	N	N	1	*	88117889
contig_2118	73248	10	N	N	1	*	*,2118,2643,*
contig_6471	73179	8	N	N	1	*	*,6471,*
contig_6160	73100	12	N	N	1	*	*,6159,6160,*
contig_764	73088	8	N	N	1	*	764613
contig_2653	73064	5	N	N	1	*	2653
contig_99	72933	27	N	N	1	*	*,99,*
contig_2729	72908	19	N	N	1	*	867452732729
contig_117	72835	33	N	N	2	*	*,117
contig_2205	72814	5	N	N	1	*	8476,2205,*
contig_1992	72756	26	N	N	1	*	1992,-7011,-7006
contig_1426	72675	5	N	N	1	*	*,1426,1428
contig_141	72650	22	N	N	1	*	-571413016
contig_3344	72643	9	N	N	1	*	2987,3344,-8534
contig_642	72375	5	N	N	1	*	*,642,*
contig_8355	72335	4	N	N	1	*	*,8355,*
contig_667	72003	37	N	N	2	*	462,667,-542,-605,542
contig_8218	71877	3	N	N	1	*	*,8218,*
contig_1277	71835	7	N	N	1	*	*,1277,1859
contig_35	71421	3	N	N	1	*	35,*
contig_8297	71408	8	N	N	1	*	*,8297,*
contig_5543	71340	4	N	N	1	*	3316,5543,*
contig_829	71216	9	N	N	1	*	829,4491,-8504
contig_396	71212	4	N	N	1	*	*,396,*
contig_7799	71207	7	N	N	1	*	*,7799,*
contig_2531	71184	3	N	N	1	*	*,2531,*
contig_1042	71141	60	N	N	3	*	-2393,1042,-2391
contig_293	71114	9	N	N	1	*	-2652,-2650,-8372,293
contig_3771	70895	9	N	N	1	*	*,3771,*
contig_1473	70885	16	N	N	1	*	1473,-2564
contig_4487	70823	4	N	N	1	*	*,-2867,4487,-3523
contig_869	70708	7	N	N	1	*	*,869,*
contig_2660	70535	6	N	N	1	*	*,2660,-3367
contig_779	70526	32	N	N	2	*	779606
contig_2803	70511	55	N	N	2	*	28034942
contig_1285	70263	10	N	N	1	*	*,1285,*
contig_731	70084	5	N	N	1	*	*,731,-5786
contig_6403	69954	4	N	N	1	*	*,6403,*
contig_4444	69536	6	N	N	1	*	1961,-6634,-6633,4444,*
contig_1691	69525	15	N	N	1	*	8452,1691,-1686,1585
contig_1122	69480	4	N	N	1	*	*,1122,*
contig_1869	69442	4	N	N	1	*	1846,1869,*
contig_3846	69266	4	N	N	1	*	*,3846,*
contig_5306	69142	4	N	N	1	*	*,5306,*
contig_5917	69029	8	N	N	1	*	*,5917,*
contig_4917	68801	4	N	N	1	*	*,4917,*
contig_1367	68753	26	N	N	1	*	*,1365,1367,1398,1327
contig_6219	68627	6	N	N	1	*	-34106219
contig_8814	68383	4	N	N	1	*	8814,*
contig_1475	68358	12	N	N	1	*	*,7013,1475,-1655,-1654,-1630
contig_5446	68306	4	N	N	1	*	*,5446,*
contig_4293	68288	5	N	N	1	*	-276,-4665,4293
contig_4356	68097	24	N	N	1	*	4356
contig_7259	68090	4	N	N	1	*	*,7259,*
contig_1138	68066	5	N	N	1	*	*,1138,*
contig_2261	68057	63	N	N	3	*	2261
contig_5544	68002	5	N	N	1	*	*,5544,*
contig_6884	67825	8	N	N	1	*	6884,-1979
contig_8597	67719	3	N	N	1	*	*,8597,-4086
contig_7409	67677	4	N	N	1	*	*,7409,*
contig_1045	67676	6	N	N	1	*	-2393,1045,*
contig_3357	67606	5	N	N	1	*	*,3357,*
contig_1559	67533	6	N	N	1	*	-1547,1559,-8651
contig_76	67182	34	N	N	2	*	-4077,76,140
contig_6082	67115	5	N	N	1	*	*,6082,*
contig_1732	67092	27	N	N	1	*	172217328458
contig_3389	66904	16	N	N	1	*	33894942
contig_1135	66837	46	N	N	3	*	11355223
contig_478	66797	5	N	N	1	*	*,478,*
contig_4303	66350	4	N	N	1	*	*,4303,*
contig_7273	66334	4	N	N	1	*	*,7273,*
contig_3624	66223	4	N	N	1	*	*,3624,*
contig_3922	66178	3	N	N	1	*	*,3922,*
contig_7686	66029	5	N	N	1	*	*,7686,*
contig_2961	65790	7	N	N	1	*	2.9603e+19
contig_4533	65752	45	N	N	2	*	453345414545
contig_1134	65565	15	N	N	1	*	113011345223
contig_4656	65308	4	N	N	1	*	-4715472146568630
contig_4166	65127	3	N	N	1	*	*,4166
contig_8800	65123	5	N	N	1	*	72858800
contig_2648	65117	7	N	N	1	*	*,2648,2030
contig_1400	65007	14	N	N	1	*	-1401,1400,*
contig_2069	64971	16	N	N	1	*	2069269
contig_1336	64964	9	N	N	1	*	13361812
contig_6713	64920	3	N	N	1	*	*,6713,*
contig_1106	64834	19	N	N	1	*	1106
contig_5888	64778	4	N	N	1	*	5888,*
contig_8149	64554	3	N	N	1	*	*,8149,*
contig_2835	64287	5	N	N	1	*	*,2835,*
contig_8271	64249	5	N	N	1	*	*,8271,*
contig_4269	64233	24	N	N	1	*	*,4269,4270,*
contig_6828	64016	5	N	N	1	*	*,6828,*
contig_6913	64014	3	N	N	1	*	*,6913,*
contig_5948	63957	7	N	N	1	*	*,5948,*
contig_3251	63854	105	N	N	6	*	8.55732e+27
contig_2979	63768	23	N	N	1	*	29793840
contig_4683	63763	3	N	N	1	*	*,4683,*
contig_8161	63711	4	N	N	1	*	*,8161,*
contig_4201	63654	3	N	N	1	*	*,4201,*
contig_2712	63651	6	N	N	1	*	*,2712,2714,*
contig_5488	63581	3	N	N	1	*	*,5488,*
contig_428	63569	8	N	N	1	*	-491,-430,428,444,-5255
contig_5899	63550	3	N	N	1	*	*,5899,*
contig_7965	63537	5	N	N	1	*	*,7965,*
contig_3331	63505	4	N	N	1	*	3314,3322,3323,3324,3326,3331,*
contig_6678	63504	4	N	N	1	*	*,6678,*
contig_2318	63398	14	N	N	1	*	362923182846
contig_716	63333	53	N	N	3	*	-574,715,716,-2563,-2560
contig_368	63224	9	N	N	1	*	65493688382
contig_4727	63194	11	N	N	1	*	838147277732
contig_4907	63123	5	N	N	1	*	-29649074007
contig_7887	62893	4	N	N	1	*	*,7887
contig_6726	62861	4	N	N	1	*	*,6726,*
contig_1797	62820	8	N	N	1	*	-3418,-3418,-3416,3417,1797,-5742,5741
contig_4118	62811	58	N	N	3	*	*,4118
contig_5765	62470	5	N	N	1	*	*,5765,*
contig_745	62373	10	N	N	1	*	-677,-555,-554,-554,745,*
contig_2593	62370	30	N	N	1	*	-4077,-4074,2593
contig_336	62306	10	N	N	1	*	336,-376,8382,8382
contig_730	62212	4	N	N	1	*	597,730,*
contig_176	62183	18	N	N	1	*	46461766106
contig_8344	62136	4	N	N	1	*	*,8344,*
contig_377	62124	4	N	N	1	*	-8382,376,377,-4715
contig_6799	62104	10	N	N	1	*	6799,*
contig_6826	62093	3	N	N	1	*	*,6826,*
contig_3168	62007	5	N	N	1	*	48813168
contig_1208	61973	6	N	N	1	*	1208,-2071
contig_1343	61846	7	N	N	1	*	*,1343,*
contig_148	61574	20	N	N	1	*	*,148,-3033
contig_6737	61553	3	N	N	1	*	*,6737,*
contig_7692	61294	5	N	N	1	*	7692
contig_1874	61289	10	N	N	1	*	-4133,-4131,1874,-6309,-6308
contig_6224	61065	8	N	N	1	*	134462226224
contig_6452	60958	23	N	N	1	*	6452,-5384,5380
contig_6307	60799	4	N	N	1	*	*,6307,*
contig_1287	60732	5	N	N	1	*	1287
contig_1159	60702	8	N	N	1	*	-1177117411591190
contig_2871	60660	3	N	N	1	*	*,2871,*
contig_5296	60548	5	N	N	1	*	529352968727
contig_8298	60306	3	N	N	1	*	*,8298,*
contig_5000	60278	5	N	N	1	*	*,5000,*
contig_695	60275	58	N	N	2	*	-2977,8530,2978,-679,695
contig_5301	60239	6	N	N	1	*	*,5301,*
contig_5994	60164	87	N	N	5	*	5990,5994,-7169
contig_1661	60156	30	N	N	2	*	1846,1661,-1585
contig_7014	60107	6	N	N	1	*	*,7014,*
contig_5763	59670	7	N	N	1	*	*,5763,*
contig_8361	59654	4	N	N	1	*	*,8361,*
contig_8002	59396	5	N	N	1	*	*,8002,*
contig_2806	59366	8	N	N	1	*	*,2806,*
contig_339	59366	7	N	N	1	*	4716339
contig_8349	59331	4	N	N	1	*	*,8349,*
contig_1601	59318	10	N	N	1	*	-1.58616e+23
contig_262	59317	6	N	N	1	*	-8487,262,-8567,3410
contig_2237	59081	11	N	N	1	*	-2247,2237,2241,-6867
contig_283	58898	7	N	N	1	*	*,-8801,7294,283
contig_2177	58835	9	N	N	1	*	-2879,4141,4144,4145,2177,-503
contig_1724	58809	7	N	N	1	*	-1954,1724,1774,*
contig_2518	58770	6	N	N	1	*	2516,2518,*
contig_4955	58769	20	N	N	1	*	-6449,-6450,4955,4958,*
contig_6798	58737	11	N	N	1	*	6798,*
contig_2928	58619	29	N	N	1	*	292329285146
contig_7595	58591	4	N	N	1	*	*,7595,*
contig_6143	58548	5	N	N	1	*	*,6143,*
contig_4102	58522	46	N	N	2	*	4102,*
contig_44	58455	14	N	N	1	*	58,58,44,200,201,200,201,200
contig_6031	58362	5	N	N	1	*	*,6031,*
contig_4299	58291	7	N	N	1	*	4299,-2030
contig_8189	58225	3	N	N	1	*	*,8189,*
contig_1749	58154	6	N	N	1	*	17341749
contig_2206	58150	6	N	N	1	*	84762206
contig_1082	57943	30	N	N	1	*	1066107810801080
contig_8357	57938	5	N	N	1	*	*,8357,*
contig_7678	57914	4	N	N	1	*	*,7678,*
contig_68	57896	52	N	N	2	*	68
contig_8533	57770	11	N	N	1	*	8533
contig_8607	57579	4	N	N	1	*	*,8607,*
contig_7407	57511	3	N	N	1	*	*,7407,*
contig_6389	56975	6	N	N	1	*	6389
contig_1910	56927	7	N	N	2	*	-1909,1910,*
contig_1332	56900	37	N	N	2	*	8.44413e+39
contig_815	56883	8	N	N	1	*	-7331815816
contig_84	56844	43	N	N	2	*	-3016,84,-2996,3437
contig_378	56648	5	N	N	1	*	378,-4715
contig_2278	56396	23	N	N	1	*	-4575,2278,-2288,2283,2285,*
contig_3667	56232	3	N	N	1	*	*,3667,*
contig_1980	56204	5	N	N	1	*	*,-1983,1980,*
contig_2207	56163	5	N	N	1	*	*,2207
contig_2102	56056	6	N	N	1	*	*,2102,*
contig_6402	56003	3	N	N	1	*	*,6402,*
contig_8439	55930	23	N	N	1	*	8439
contig_726	55924	3	N	N	1	*	726,*
contig_2811	55912	3	N	N	1	*	*,2811,*
contig_8243	55865	3	N	N	1	*	*,8243,*
contig_810	55851	5	N	N	1	*	-812,810,-5286
contig_3764	55765	8	N	N	1	*	-3767,3759,3760,3764,*
contig_1404	55680	5	N	N	1	*	*,1404,*
contig_5102	55590	28	N	N	1	*	5102
contig_7016	55489	5	N	N	1	*	*,7016,*
contig_8276	55432	3	N	N	1	*	*,8276,*
contig_5706	55383	3	N	N	1	*	*,5706,*
contig_8322	55383	3	N	N	1	*	*,8322,*
contig_3162	55314	7	N	N	1	*	622731623164
contig_4375	55280	3	N	N	1	*	*,4375,*
contig_404	55220	16	N	N	1	*	-2099,-2097,404,-408,-394
contig_6680	55127	6	N	N	1	*	*,6680,*
contig_2357	55050	9	N	N	1	*	2187,2355,8486,2354,2357,-1587
contig_4552	54892	4	N	N	1	*	*,4552,*
contig_6580	54753	22	N	N	1	*	-75616580
contig_6338	54717	4	N	N	1	*	*,6338,*
contig_445	54462	3	N	N	1	*	445,-5255
contig_8748	54344	4	N	N	1	*	8748,-5904,*
contig_8396	54323	27	N	N	2	*	8396
contig_7254	54314	7	N	N	1	*	-4.22973e+23
contig_5192	54207	11	N	N	1	*	*,5192,*
contig_2289	54041	14	N	N	1	*	-457522892305
contig_5334	53946	3	N	N	1	*	*,5334,*
contig_4228	53818	3	N	N	1	*	*,4228,*
contig_7651	53764	28	N	N	1	*	7651
contig_6840	53761	4	N	N	1	*	-6842,6840,*
contig_6513	53674	4	N	N	1	*	*,6513,*
contig_8505	53598	8	N	N	1	*	8505
contig_6616	53550	5	N	N	1	*	*,6616,*
contig_5083	53396	11	N	N	1	*	*,5083,-8665,*
contig_1791	53349	6	N	N	1	*	1791,-3512,-3511,-3510
contig_4930	53296	58	N	N	2	*	4930
contig_8731	53263	7	N	N	1	*	8731,*
contig_954	53210	7	N	N	1	*	*,954,*
contig_299	53151	9	N	N	1	*	-8504,-2652,-2650,-8372,299,2670
contig_6559	53119	9	N	N	1	*	*,6559,*
contig_2942	53015	52	N	N	3	*	-5146,2942,-2905
contig_5451	52974	5	N	N	1	*	*,5451,*
contig_8824	52927	4	N	N	1	*	*,8824,*
contig_6804	52893	3	N	N	1	*	*,6804,*
contig_4062	52876	9	N	N	1	*	*,-8129,4062,7150,*
contig_6071	52855	5	N	N	1	*	*,6071,6230
contig_417	52806	8	N	N	1	*	-410417
contig_4928	52731	17	N	N	1	*	*,4928,*
contig_31	52584	40	N	N	2	*	7099,31,8672,5251
contig_7449	52570	6	N	N	1	*	*,7449,*
contig_2971	52562	59	N	N	3	*	2971
contig_4785	52558	4	N	N	1	*	*,4785,*
contig_3399	52384	5	N	N	1	*	*,3399,*
contig_7891	52313	4	N	N	1	*	*,7891,*
contig_8633	52255	5	N	N	1	*	8633,-8433
contig_8698	52181	6	N	N	1	*	*,8698,*
contig_4962	52174	5	N	N	1	*	*,4962,*
contig_2158	52094	39	N	N	1	*	2158,-1812
contig_7956	52051	6	N	N	1	*	*,7956,*
contig_3062	52045	70	N	N	3	*	-490930623083
contig_8763	51862	4	N	N	1	*	*,8763,*
contig_3827	51829	6	N	N	1	*	3827
contig_4549	51773	12	N	N	1	*	4549
contig_1703	51641	7	N	N	1	*	1703,*
contig_8514	51541	3	N	N	1	*	*,8514,*
contig_6336	51431	4	N	N	1	*	*,6336,*
contig_465	51229	4	N	N	1	*	*,465
contig_5791	51219	6	N	N	1	*	*,5791,*
contig_7763	51198	3	N	N	1	*	7763,*
contig_3358	51159	4	N	N	1	*	*,3358,*
contig_303	51110	10	N	N	1	*	-221,303,8372,2650,-284
contig_8578	51076	14	N	N	1	*	8578
contig_8510	51031	5	N	N	1	*	8510,*
contig_3329	51005	5	N	N	1	*	3314,3322,3323,3324,3326,3329,*
contig_6296	50998	3	N	N	1	*	*,6296,*
contig_2649	50972	8	N	N	1	*	-5293,6574,2649,-2670
contig_5900	50875	3	N	N	1	*	*,5900,*
contig_3218	50622	4	N	N	1	*	424032183229
contig_5062	50567	4	N	N	1	*	*,5062,*
contig_8741	50501	5	N	N	1	*	*,8741,*
contig_8286	50479	3	N	N	1	*	*,8286,*
contig_8354	50217	4	N	N	1	*	*,8354,*
contig_1216	50193	3	N	N	1	*	*,1216,*
contig_6054	50168	10	N	N	1	*	*,6054,*
contig_500	49971	5	N	Y	1	*	500
contig_8604	49939	4	N	N	1	*	*,8604,*
contig_8317	49844	5	N	N	1	*	*,8317,*
contig_2325	49792	16	N	N	1	*	2325,-5133,5132,-3127,-3125,-8542
contig_5722	49677	8	N	N	1	*	*,5722,*
contig_29	49627	26	N	N	1	*	7099,29,8672,5251
contig_5705	49530	12	N	Y	1	*	5705
contig_3122	49460	22	N	Y	1	*	*,3122
contig_2198	49424	4	N	Y	1	*	*,2198
contig_8288	49410	5	N	N	1	*	*,8288,*
contig_2564	49408	15	N	Y	1	*	2564
contig_8004	49249	4	N	N	1	*	*,8004,*
contig_2655	49220	9	N	N	1	*	-2962655
contig_4695	49209	3	N	N	1	*	*,4695,*
contig_8294	49203	4	N	N	1	*	*,8294,*
contig_5361	49194	4	N	N	1	*	*,5361,*
contig_3054	49175	110	N	N	6	*	3033,3054,-5340
contig_8301	49030	9	N	N	1	*	*,8301,*
contig_6878	49006	4	N	N	1	*	*,6878
contig_5245	48986	8	N	Y	1	*	*,5245
contig_6485	48828	4	N	N	1	*	*,6485,*
contig_30	48783	114	N	N	6	*	305340
contig_3820	48739	4	N	N	1	*	*,3820,*
contig_2730	48736	4	N	N	1	*	*,2730,-350
contig_5250	48731	26	N	N	1	*	*,5250,8672,5251
contig_2574	48713	18	N	Y	1	*	2574
contig_6919	48494	9	N	N	1	*	*,6919,*
contig_1379	48454	9	N	N	1	*	1379,-8434,*
contig_8678	48434	5	N	N	1	*	*,8678,*
contig_3605	48427	6	N	N	1	*	*,3605,-8450
contig_8251	48422	3	N	N	1	*	*,8251,*
contig_5392	48380	15	N	Y	1	*	5392
contig_4978	48363	13	N	N	1	*	*,4978,*
contig_7429	48351	3	N	N	1	*	*,7429,*
contig_8352	48295	4	N	N	1	*	*,8352,*
contig_7190	48167	17	N	Y	1	*	7190,*
contig_73	48141	8	N	N	1	*	-4560,73,*
contig_7876	48009	4	N	N	1	*	*,7876,*
contig_3485	47980	27	N	N	1	*	3464,3485,-5651,-171
contig_3110	47856	15	N	N	1	*	3092,3109,3110,*
contig_6899	47854	3	N	N	1	*	*,6899,*
contig_698	47813	81	N	Y	4	*	698
contig_369	47769	5	N	N	1	*	-8380,369,*
contig_4689	47537	21	N	N	1	*	-56144689
contig_2579	47509	15	N	N	1	*	8502,2579,-1191
contig_7781	47479	3	N	N	1	*	*,7781,*
contig_1009	47411	14	N	N	1	*	-983,982,1009,-3157
contig_4648	47192	3	N	N	1	*	*,4648,*
contig_5754	47182	11	N	Y	1	*	*,5754
contig_8328	47170	3	N	N	1	*	*,8328,*
contig_7817	47118	3	N	N	1	*	*,7817,*
contig_1657	47110	28	N	N	1	*	1.63017e+18
contig_34	47010	38	N	Y	2	*	34
contig_7421	46986	3	N	N	1	*	*,7421,*
contig_3739	46973	8	N	N	1	*	*,3739,*
contig_1266	46909	6	N	N	1	*	*,1266,*
contig_1303	46874	4	N	N	1	*	1303,*
contig_7614	46822	5	N	N	1	*	*,7614,*
contig_3818	46750	6	N	N	1	*	*,3815,3818,*
contig_5004	46635	4	N	N	1	*	*,5004,*
contig_5723	46616	8	N	N	1	*	*,5723,*
contig_462	46593	25	N	Y	1	*	462
contig_7533	46530	3	N	N	1	*	*,7533,*
contig_7520	46499	3	N	N	1	*	*,7520,*
contig_6765	46454	4	N	N	1	*	*,6765,*
contig_4024	46371	3	N	N	1	*	-5550,4024,-8447
contig_2370	46260	4	N	N	1	*	-2650,-8372,2370,*
contig_5786	46219	14	N	Y	1	*	5786
contig_1347	46174	10	N	N	1	*	-131625281347
contig_1886	46163	27	N	Y	1	*	1886
contig_2379	46142	6	N	N	1	*	*,2379,*
contig_5340	46032	146	N	Y	8	*	5340
contig_2957	46021	5	N	N	1	*	29577331
contig_8299	46013	4	N	N	1	*	*,8299,*
contig_8799	45920	4	N	N	1	*	*,8799,*
contig_3843	45645	5	N	N	1	*	*,3843,*
contig_6229	45644	4	N	N	1	*	*,6229,6230
contig_817	45597	4	N	N	1	*	-816817
contig_5793	45569	3	N	N	1	*	*,5793,*
contig_4451	45539	6	N	N	1	*	*,4451,*
contig_781	45510	5	N	N	1	*	652,-2251,-2250,-2250,-2250,-2249,-2249,-2249,-2249,-2248,-532,-532,-532,-531,-530,-530,-530,-635,-528,-528,-527,-526,-525,-525,-525,781,*
contig_2889	45410	24	N	Y	1	*	2889
contig_7336	45227	4	N	N	1	*	*,7336,*
contig_5550	45126	10	N	Y	1	*	5550
contig_7949	45102	4	N	N	1	*	*,7949,*
contig_5788	45059	4	N	N	1	*	*,5788,*
contig_2717	45045	5	N	N	1	*	*,2717,*
contig_4873	45029	14	N	N	1	*	*,4873,*
contig_3872	44986	4	N	N	1	*	*,3872,*
contig_1123	44942	4	N	N	1	*	*,1123,*
contig_4551	44922	4	N	N	1	*	*,4551,*
contig_8278	44921	4	N	N	1	*	*,8278,*
contig_2587	44853	20	N	N	1	*	-3437299625873000
contig_6599	44792	4	N	N	1	*	*,6599,*
contig_8536	44725	27	N	N	1	*	301685363033
contig_7188	44655	3	N	N	1	*	*,7188,*
contig_1057	44638	22	N	N	1	*	1057
contig_1218	44509	26	N	Y	1	*	1218,*
contig_8296	44504	5	N	N	1	*	*,8296,*
contig_2670	44484	7	N	Y	1	*	2670
contig_6196	44442	5	N	N	1	*	*,6196,*
contig_316	44417	7	N	Y	1	*	316
contig_6809	44414	4	N	N	1	*	*,6809,*
contig_4333	44411	29	N	Y	1	*	4333
contig_8745	44353	5	N	N	1	*	*,8745,*
contig_4899	44246	3	N	N	1	*	*,4899,*
contig_1818	44127	9	N	N	1	*	1812,1818,-1481
contig_758	44090	5	N	N	1	*	*,758,*
contig_6860	44084	9	N	N	1	*	*,6860,*
contig_6596	44083	3	N	N	1	*	*,6596,*
contig_2320	43961	45	N	Y	2	*	2320
contig_8815	43834	5	N	N	1	*	*,8815,*
contig_7101	43813	4	N	N	1	*	*,7101,*
contig_1251	43774	16	N	N	1	*	1251,-4317,6662
contig_8395	43729	5	N	N	1	*	*,8395,*
contig_6112	43721	31	N	Y	1	*	6112
contig_5895	43716	3	N	N	1	*	*,5895,*
contig_4590	43619	13	N	N	1	*	8524,4590,-8518
contig_4696	43614	3	N	N	1	*	*,4696,4697,4697,*
contig_2741	43597	6	N	N	1	*	*,2741,*
contig_4471	43589	5	N	N	1	*	1428,346,4471,*
contig_4326	43557	3	N	Y	1	*	*,4326
contig_3445	43448	25	N	Y	1	*	3445
contig_7518	43369	10	N	N	1	*	*,7518,*
contig_2805	43348	14	N	Y	1	*	2805
contig_3484	43347	118	N	N	7	*	3464,3484,-171
contig_805	43242	5	N	N	1	*	805,*
contig_7747	43182	4	N	N	1	*	*,7747,*
contig_3766	43160	3	N	N	1	*	5736,5735,-3767,3759,3760,3760,3766,*
contig_7471	43000	3	N	N	1	*	*,7471,*
contig_282	42985	14	N	Y	1	*	282
contig_2740	42918	6	N	N	1	*	2740,-2745
contig_983	42889	13	N	Y	1	*	983
contig_3075	42828	8	N	N	1	*	3075,-2924
contig_753	42767	5	N	N	1	*	*,753,*
contig_6248	42698	29	N	N	1	*	407762486258
contig_501	42662	9	N	Y	1	*	501
contig_2726	42589	8	N	N	1	*	*,2726,*
contig_3313	42562	6	N	N	1	*	*,3313,*
contig_8651	42432	15	N	Y	1	*	8651
contig_5954	42290	5	N	N	1	*	*,5954,*
contig_3684	42240	6	N	Y	1	*	3684
contig_8746	42235	6	N	Y	1	7328	*,8746,*
contig_4842	42202	3	N	N	1	*	*,4842,*
contig_6329	42202	3	N	N	1	*	*,6329,*
contig_7213	42108	5	N	N	1	*	*,7213,*
contig_7186	42057	3	N	N	1	*	*,7186,*
contig_824	42045	5	N	N	1	*	-822,8401,824,*
contig_2214	42002	7	N	N	1	*	2214,-5883
contig_8602	41929	4	N	N	1	*	-4133,8602,-1393,1390
contig_7720	41923	13	N	N	1	*	7720,*
contig_4019	41906	4	N	N	1	*	4014,4019,-2889
contig_6294	41885	3	N	N	1	*	*,6294,*
contig_3594	41862	6	N	Y	1	*	3594
contig_4312	41787	3	N	N	1	*	*,4312,*
contig_3137	41780	4	N	N	1	*	-3138,3137,*
contig_2144	41759	6	N	N	1	*	2137214021432140
contig_8775	41749	4	N	Y	1	*	8775,*
contig_8329	41661	5	N	N	1	*	*,8329,*
contig_3755	41642	6	N	N	1	*	*,3755,*
contig_403	41590	15	N	N	1	*	269,-4672,403,6414
contig_1342	41504	35	N	Y	1	*	1342
contig_2589	41426	4	N	N	1	*	*,2589,*
contig_7069	41340	7	N	N	1	*	*,3668,7069,*
contig_774	41268	5	N	N	1	*	*,774,*
contig_3345	41230	7	N	N	1	*	2987,3345,-770
contig_6917	41229	8	N	N	1	*	*,6917,*
contig_2394	41198	30	N	N	1	*	239323948490
contig_3808	41152	5	N	N	1	*	*,3808,*
contig_5263	41124	5	N	N	1	*	*,5263,*
contig_1261	41113	3	N	N	1	*	*,1261,*
contig_901	41101	20	N	Y	1	6112	901,*
contig_4666	41071	4	N	N	1	*	*,4666,4670,*
contig_1454	41001	6	N	N	1	*	1761,1768,1763,1763,1763,1764,1765,1454,-8485
contig_8232	40989	3	N	N	1	*	*,8232,*
contig_1124	40975	5	N	N	1	*	*,1124,*
contig_6827	40906	4	N	N	1	*	*,6827,*
contig_2065	40872	9	N	N	1	*	2065,*
contig_6654	40834	3	N	Y	1	*	*,6654
contig_1212	40803	25	N	N	1	*	-11401212
contig_1668	40800	13	N	N	1	*	1668501
contig_8381	40799	7	N	Y	1	*	8381
contig_2012	40777	7	N	N	1	*	2012,*
contig_879	40710	7	N	N	1	*	*,879,*
contig_4905	40637	14	N	Y	1	6842	*,4905,*
contig_6198	40619	3	N	N	1	*	*,6198,*
contig_511	40599	11	N	N	1	*	1684,511,-6309,-6308
contig_8446	40566	12	N	Y	1	*	8446
contig_2323	40562	54	N	Y	3	*	2323
contig_6794	40529	3	N	N	1	*	*,6794,*
contig_5431	40491	7	N	N	1	*	5426,5431,-7513,8813
contig_3215	40473	9	N	N	1	*	*,3215,*
contig_6253	40469	13	N	N	1	*	6253,-4084,*
contig_3216	40439	4	N	N	1	*	*,3216,*
contig_7272	40429	4	N	N	1	*	*,7272,*
contig_6993	40417	3	N	Y	1	*	*,6993,*
contig_1819	40316	25	N	N	1	*	1812,1819,-1481
contig_3582	40309	8	N	Y	1	*	*,3582,*
contig_1026	40276	4	N	Y	1	*	1026,*
contig_2679	40252	4	N	N	1	*	*,2679,*
contig_4250	40211	4	N	N	1	*	*,4250,*
contig_1215	40206	14	N	N	1	*	12151140
contig_6662	40174	20	N	Y	1	*	6662
contig_6729	40173	6	N	N	1	*	*,6729,*
contig_6556	40028	3	N	N	1	*	*,6556,*
contig_6570	39994	5	N	N	1	*	*,6570,*
contig_5299	39950	10	N	N	1	*	5299,*
contig_6811	39943	4	N	N	1	*	*,6811,*
contig_1419	39916	9	N	Y	1	*	1419
contig_8228	39849	5	N	N	1	*	*,8228,*
contig_1815	39846	10	N	N	1	*	-1810,1815,-1807
contig_7682	39834	4	N	N	1	*	*,7682,*
contig_3440	39819	27	N	N	1	*	3437343934403440
contig_6123	39753	5	N	N	1	*	*,6123,*
contig_6618	39731	4	N	N	1	*	6618
contig_8571	39701	5	N	N	1	*	7889,-8570,8571
contig_1291	39477	3	N	N	1	*	1291,*
contig_4061	39368	6	N	Y	1	*	4061
contig_4325	39322	6	N	Y	1	*	4325,*
contig_2244	39236	4	N	N	1	*	*,2244,*
contig_3569	39234	19	N	Y	1	*	*,3569,*
contig_4694	39223	8	N	N	1	*	*,4694,*
contig_364	39163	8	N	N	1	*	7607364
contig_3761	39162	13	N	N	1	*	1.34238e+23
contig_2884	39119	7	N	N	1	*	2884,*
contig_3972	39085	6	N	N	1	*	*,3972,-7653
contig_86	39073	36	N	N	2	*	171,86,-3464
contig_6273	39054	131	N	N	7	*	6273,*
contig_3816	39029	5	N	N	1	*	*,3816,*
contig_4437	38972	4	N	N	1	*	*,4437,*
contig_3204	38955	4	N	N	1	*	*,3204,*
contig_7461	38955	3	N	N	1	*	*,7461,*
contig_3831	38764	11	N	Y	1	*	3831
contig_5942	38736	6	N	N	1	*	*,5942,*
contig_7993	38700	3	N	N	1	*	*,7993,*
contig_5312	38685	28	N	Y	1	*	5312
contig_2536	38595	7	N	Y	1	*	2536
contig_3495	38579	3	N	N	1	*	3495
contig_3121	38528	3	N	N	1	*	*,3121,*
contig_6327	38504	3	N	N	1	*	*,6327,*
contig_7719	38494	3	N	N	1	*	*,7719,*
contig_6954	38477	4	N	N	1	*	*,6954,*
contig_3197	38470	5	N	N	1	*	642364243197
contig_7487	38464	3	N	N	1	*	*,3122,7487
contig_1294	38459	5	N	N	1	*	*,7853,1294
contig_4704	38407	3	N	N	1	*	*,4704,*
contig_8574	38406	5	N	N	1	*	*,8574,3543,*
contig_8383	38405	11	N	N	1	*	83834716
contig_4891	38382	5	N	N	1	*	*,4891,*
contig_259	38380	10	N	N	1	*	259
contig_3526	38357	3	N	N	1	*	*,3526,-3822,-3676
contig_5782	38343	5	N	N	1	*	*,5782,*
contig_1757	38333	12	N	N	1	*	-1759,-1756,1757,-1862,-1854,-1849,-1853,-1856,1873,8462,-8463,-1844,1877,*
contig_5898	38318	4	N	N	1	*	*,5898,*
contig_2208	38306	5	N	N	1	*	2208
contig_5555	38256	10	N	N	1	*	5555,-2880
contig_4009	38204	8	N	Y	1	*	4009
contig_4258	38178	20	N	N	1	*	-1299425850995100
contig_8217	38125	3	N	N	1	*	*,8217,*
contig_1954	38122	32	N	Y	2	*	1954
contig_5360	38114	3	N	N	1	*	*,5360,*
contig_2217	38106	5	N	N	1	*	*,2216,2217,*
contig_1407	38015	19	N	Y	2	*	1407
contig_6655	37972	4	N	N	1	*	*,6655,*
contig_7539	37932	3	N	N	1	*	*,7539,*
contig_5325	37921	4	N	N	1	*	*,5325
contig_1209	37907	6	N	N	1	*	*,1209,*
contig_6517	37906	4	N	N	1	*	*,6517,*
contig_4014	37801	9	N	Y	1	*	4014
contig_4641	37799	7	N	N	1	*	4641,8801,*
contig_3971	37759	7	N	N	1	*	*,3971,*
contig_3686	37677	3	N	N	1	*	3686,-3703
contig_287	37668	7	N	N	1	*	-6956,287,*
contig_8474	37565	4	N	Y	1	6308	*,8474,*
contig_5655	37550	3	N	Y	1	*	5655
contig_3217	37528	7	N	N	1	*	-3224,3217,*
contig_1240	37513	8	N	N	1	*	-1510,1240,1244,1247,1676,*
contig_3069	37508	10	N	N	1	*	-3077,3065,3069,3116,*
contig_7099	37453	64	N	Y	3	*	7099
contig_4492	37409	5	N	N	1	*	*,4492
contig_3229	37390	6	N	Y	1	*	3229
contig_6549	37387	18	N	Y	1	*	6549
contig_5734	37314	6	N	N	1	*	-570557345741
contig_6345	37267	3	N	N	1	*	*,6345,*
contig_4254	37238	3	N	N	1	*	*,4254,*
contig_1961	37204	8	N	Y	1	*	1961
contig_6357	37164	5	N	N	1	*	*,6357,*
contig_7056	37143	5	N	N	1	*	*,7056,*
contig_1783	37123	15	N	Y	1	*	1783
contig_654	37061	9	N	N	1	*	654590
contig_8334	37028	4	N	N	1	*	*,8334,*
contig_2067	36995	15	N	N	1	*	641420673775
contig_8289	36991	4	N	N	1	*	*,8289,*
contig_6924	36948	8	N	N	1	*	*,6924,*
contig_7546	36936	8	N	Y	1	*	7546,*
contig_4626	36896	24	N	Y	1	*	4626
contig_1865	36892	10	N	N	1	*	-4132,-4131,1865,-506,497,498,498
contig_4770	36802	4	N	N	1	*	*,4770,*
contig_2718	36764	7	N	N	1	*	*,-2716,-2716,2718,*
contig_1481	36723	32	N	Y	1	*	1481
contig_1978	36713	42	N	Y	1	*	1978
contig_2269	36693	6	N	N	1	*	*,2269,*
contig_8433	36684	22	N	Y	1	*	8433
contig_3592	36637	3	N	Y	1	*	3592
contig_3883	36631	5	N	N	1	*	*,3883,*
contig_2750	36603	12	N	Y	1	*	2750
contig_4668	36571	5	N	N	1	*	*,4668,*
contig_309	36535	14	N	N	1	*	309252
contig_3679	36506	4	N	N	1	*	36743679
contig_3070	36447	20	N	N	1	*	-3077,3070,3116,*
contig_4825	36412	5	N	N	1	*	*,4825,*
contig_6997	36412	3	N	N	1	*	6996,6997,*
contig_7867	36367	5	N	N	1	*	8829,7867,*
contig_7426	36366	4	N	N	1	*	*,7426,*
contig_5599	36345	69	N	Y	4	*	5599
contig_4692	36314	4	N	N	1	*	4692,6155,*
contig_3847	36243	5	N	N	1	*	*,3847,*
contig_7514	36230	6	N	N	1	*	*,7514,*
contig_5609	36227	14	N	N	1	*	56075609
contig_5582	36200	4	N	N	1	*	*,-8692,5582,*
contig_1299	36199	49	N	Y	2	*	1299
contig_4760	36142	6	N	N	1	*	4760,-8753,*
contig_6451	36106	5	N	N	1	*	645164506449
contig_6353	36103	24	N	N	1	*	-46466353
contig_6400	36007	4	N	N	1	*	8727,6400,-7331
contig_502	36001	18	N	N	1	*	-4133,-4131,502,-2163
contig_140	35982	13	N	Y	1	*	140
contig_3700	35982	5	N	N	1	*	3683,3691,3693,3700,*
contig_111	35980	4	N	N	1	*	23,111,*
contig_2119	35948	8	N	N	1	*	*,2119,*
contig_2592	35943	9	N	N	1	*	25922609
contig_6735	35943	3	N	N	1	*	*,8766,6735,*
contig_3601	35922	3	N	N	1	*	*,3601,*
contig_4472	35906	3	N	N	1	*	4472,*
contig_5719	35852	3	N	N	1	*	*,5719,*
contig_6359	35835	4	N	N	1	*	*,-3680,6359,6805
contig_2772	35796	3	N	N	1	*	*,2772,*
contig_2809	35771	5	N	N	1	*	2809,*
contig_2233	35756	4	N	N	1	*	*,2233,*
contig_3033	35730	70	N	Y	4	*	3033
contig_1795	35728	13	N	Y	1	*	1795
contig_1879	35659	8	N	N	1	*	1495,-1848,1879,-1602,1586,-1683
contig_7194	35622	3	N	N	1	*	*,7194,*
contig_5492	35613	3	N	N	1	*	*,5492,*
contig_7420	35601	3	N	N	1	*	*,7420,*
contig_3608	35533	8	N	N	1	*	*,3608
contig_1239	35527	15	N	N	1	*	-1453,1239,1244,1245,1245,1247,1676,*
contig_1909	35505	21	N	Y	1	*	1909
contig_5780	35497	4	N	N	1	*	*,5780,*
contig_7853	35410	9	N	Y	1	*	*,7853
contig_2710	35362	4	N	N	1	*	*,2710,*
contig_8020	35324	3	N	N	1	*	*,8020,*
contig_1422	35285	4	N	N	1	*	*,1422,*
contig_274	35140	8	N	N	1	*	-8727,-3352,-3349,274
contig_3516	35120	7	N	N	1	*	*,3516,3517,-1813
contig_680	35048	34	N	N	2	*	-532,-532,-531,-530,-530,-530,751,-749,-527,-526,-525,-525,-525,-525,680,-768,769,-724,609,544,669,-670,545,546
contig_1093	35005	7	N	N	1	*	*,1093,*
contig_3779	35005	8	N	Y	1	*	*,3779
contig_7782	34950	4	N	N	1	*	*,7782,*
contig_8686	34914	4	N	N	1	*	*,8686,*
contig_2154	34804	3	N	N	1	*	*,2154,*
contig_4642	34747	3	N	N	1	*	*,4642,*
contig_1993	34654	5	N	N	1	*	*,1993,*
contig_8291	34611	4	N	N	1	*	*,8291,*
contig_8193	34609	3	N	N	1	*	*,8193,*
contig_5255	34570	32	N	Y	1	*	5255
contig_6727	34569	7	N	N	1	*	*,6727,*
contig_6199	34566	7	N	N	1	*	*,6199,*
contig_2745	34519	6	N	Y	1	*	2745
contig_8086	34432	3	N	N	1	*	*,8086,*
contig_2275	34355	8	N	N	1	*	*,2275,*
contig_3583	34349	3	N	Y	1	7286	*,3583,*
contig_3722	34322	8	N	N	1	*	*,3722,*
contig_7687	34318	3	N	N	1	*	*,7687,*
contig_939	34293	8	N	N	1	*	-942939
contig_5926	34247	4	N	N	1	*	*,5926,*
contig_5298	34242	5	N	N	1	*	*,5298,*
contig_8508	34241	25	N	Y	1	*	*,8508
contig_5297	34179	7	N	N	1	*	*,5297,*
contig_8447	34160	19	N	Y	1	*	8447
contig_7559	34126	4	N	N	1	*	*,7559,*
contig_8472	34057	6	N	N	1	*	-3349,-2028,8472,*
contig_6686	34054	6	N	N	1	*	*,6686,*
contig_2092	34040	5	N	N	1	*	828,2092,*
contig_6070	34007	4	N	N	1	*	*,6070,*
contig_395	33974	14	N	N	1	*	*,395,419
contig_3312	33918	5	N	N	1	*	*,3312,*
contig_8337	33913	5	N	N	1	*	*,8337,*
contig_460	33839	3	N	N	1	*	*,460,*
contig_2868	33801	8	N	N	1	*	*,2868,*
contig_1701	33797	6	N	N	1	*	1685,1701,-4802,*
contig_1279	33795	5	N	N	1	*	1279,*
contig_3201	33788	11	N	N	1	*	*,3201,-3776
contig_7070	33736	5	N	N	1	*	*,7070,*
contig_504	33721	8	N	N	1	*	*,504,*
contig_3620	33682	4	N	N	1	*	*,3620,*
contig_1837	33643	5	N	N	1	*	1833,1832,1834,1835,1836,1837,*
contig_6850	33633	5	N	N	1	*	6850,*
contig_8735	33605	5	N	N	1	*	*,8735,*
contig_7710	33554	7	N	N	1	*	*,7710,*
contig_5119	33451	12	N	N	1	*	*,5119,*
contig_7053	33423	5	N	N	1	*	*,7053,*
contig_1409	33418	9	N	Y	1	*	1409
contig_6560	33313	9	N	N	1	*	*,6560,*
contig_7196	33282	4	N	N	1	*	*,7196,*
contig_2051	33219	7	N	N	1	*	*,2051,*
contig_6173	33181	3	N	Y	1	7164	*,6173,*
contig_5541	33122	5	N	N	1	*	3316,5541,-5542,-3316
contig_3239	33073	6	N	N	1	*	3234,3239,4828,4829,-6542
contig_3505	33043	6	N	N	1	*	*,3505,*
contig_3370	33004	3	N	Y	1	7580	*,3370,*
contig_7152	32963	17	N	Y	1	*	7152
contig_6174	32948	4	N	N	1	*	*,6174,*
contig_5906	32903	4	N	Y	1	*	*,5906
contig_2180	32901	16	N	N	2	*	-1340843121808430
contig_1883	32897	4	N	N	1	*	*,4814,1883,*
contig_1882	32893	3	N	Y	1	*	1882
contig_3170	32841	4	N	N	1	*	*,3170,*
contig_4543	32754	6	N	N	1	*	4543
contig_6230	32746	9	N	Y	1	*	6230
contig_171	32739	106	N	Y	6	*	171
contig_2739	32723	5	N	N	1	*	27382739
contig_7246	32712	4	N	N	1	*	*,7246,*
contig_5893	32663	3	N	N	1	*	*,5893,-1792,-1787
contig_507	32648	7	N	N	1	*	-500,-499,507,-1684
contig_1561	32640	6	N	N	1	*	1561,-8651
contig_3283	32564	9	N	N	1	*	32823283
contig_1807	32548	21	N	Y	1	*	1807
contig_1280	32533	4	N	N	1	*	1280,*
contig_7491	32507	4	N	N	1	*	*,7491
contig_85	32500	43	N	N	2	*	3437,85,3445
contig_2044	32454	5	N	N	1	*	*,2042,2044,-408,-394
contig_4706	32402	12	N	N	1	*	4706,-6112
contig_4892	32363	4	N	N	1	*	4892,*
contig_7467	32312	3	N	N	1	*	*,7467,*
contig_2267	32258	32	N	N	4	*	2977,2267,*
contig_3729	32254	5	N	N	1	*	3729,*
contig_1053	32230	3	N	N	1	*	*,1053,*
contig_7428	32192	4	N	N	1	*	*,7428,*
contig_7938	32191	4	N	N	1	*	*,7938,*
contig_2014	32158	7	N	N	1	*	201020112014
contig_7830	32158	3	N	N	1	*	*,7830,*
contig_7393	32141	3	N	N	1	*	*,7393,*
contig_1445	32128	9	N	N	1	*	1598,1445,-1765,-1764,-1763,-1763,-1763,-1763,-1768,-1761
contig_2970	32097	5	N	N	1	*	*,2970,*
contig_4108	32084	45	N	Y	2	6656	*,4108,*
contig_8711	32082	6	N	N	1	*	*,8711,*
contig_4113	32073	21	N	Y	1	*	*,4113,*
contig_8699	32031	5	N	N	1	*	*,8699,*
contig_5109	31963	51	N	Y	2	*	*,5109
contig_2235	31894	7	N	N	1	*	2235,*
contig_3852	31889	4	N	N	1	*	*,3852,*
contig_6966	31859	4	N	N	1	*	*,6966,*
contig_1794	31837	8	N	N	1	*	1.84918e+27
contig_483	31835	12	N	Y	1	*	483
contig_3531	31796	5	N	N	1	*	-3539,-3532,3531,-1792,-1787
contig_8737	31740	4	N	N	1	*	*,8737,*
contig_8135	31705	4	N	N	1	*	*,8135,*
contig_6328	31552	4	N	N	1	*	*,6328,*
contig_5907	31526	11	N	N	1	*	*,5907,*
contig_7936	31502	3	N	N	1	*	*,7936,*
contig_4879	31491	5	N	N	1	*	-48814879
contig_7575	31471	3	N	Y	1	*	*,7575
contig_8233	31465	3	N	N	1	*	*,8233,*
contig_4003	31462	3	N	N	1	*	*,4003,*
contig_8478	31456	7	N	N	1	*	22118478
contig_7496	31440	4	N	N	1	*	*,7496,*
contig_3746	31405	9	N	N	1	*	*,3746,*
contig_3641	31399	4	N	N	1	*	3634,3634,3634,3635,3634,3634,3634,3636,8582,3639,3641,-6302,-6302,-6301,*
contig_8360	31295	3	N	N	1	*	*,8360,*
contig_7350	31219	5	N	N	1	*	*,7350,*
contig_5883	31190	4	N	Y	1	*	5883
contig_7231	31180	9	N	N	1	*	*,7231,*
contig_2773	31172	8	N	N	1	*	2773,7714,-6541,-6536,-3224
contig_7271	31152	3	N	N	1	*	*,7271,*
contig_1111	31115	4	N	N	1	*	*,1111,*
contig_7361	31114	5	N	N	1	*	*,7361,*
contig_6154	31087	7	N	N	1	*	*,6154,*
contig_5739	31058	7	N	N	1	*	-3767,3759,3760,8588,5739,-5740,5738
contig_7184	31054	3	N	N	1	*	*,7184,*
contig_8250	31032	4	N	N	1	*	*,8250,*
contig_6959	31004	5	N	N	1	*	*,6959,*
contig_4328	30971	3	N	N	1	*	*,4328,*
contig_5223	30934	57	N	Y	3	*	5223
contig_7458	30894	5	N	N	1	*	7458,*
contig_2708	30861	3	N	N	1	*	*,2708
contig_3871	30855	5	N	N	1	*	*,3871,*
contig_2698	30814	3	N	Y	1	*	2698
contig_1377	30784	3	N	N	1	*	-8.43214e+19
contig_4882	30776	3	N	N	1	*	*,4882,*
contig_5093	30766	13	N	N	1	*	30775093
contig_5527	30728	4	N	N	1	*	*,5526,5527,*
contig_6284	30675	4	N	N	1	*	*,6284,*
contig_2813	30672	8	N	N	1	*	*,2813,*
contig_4969	30671	3	N	N	1	*	*,4969,*
contig_8450	30670	36	N	Y	2	*	8450
contig_4392	30637	8	N	N	1	*	4392,-2869,1731,8454,1733,1734
contig_4544	30630	6	N	N	1	*	4544
contig_4896	30573	5	N	N	1	*	*,4896,*
contig_1267	30525	5	N	N	1	*	*,1267,*
contig_2339	30469	20	N	N	1	*	-5074,2339,-1543,-1542
contig_2694	30414	4	N	N	1	*	-2697,2694,*
contig_8511	30375	3	N	N	1	*	8511,*
contig_8595	30367	113	N	N	6	*	40778595
contig_7632	30338	17	N	N	1	*	7627,7632,-5802,-8468
contig_8798	30331	4	N	N	1	*	*,8798,*
contig_7436	30322	60	N	N	3	*	*,7436,*
contig_1707	30297	34	N	Y	1	*	1707
contig_4957	30273	4	N	N	1	*	*,-1161,4957,-7512,8813
contig_7450	30241	3	N	N	1	*	*,7450
contig_1688	30239	4	N	N	1	*	*,1688,*
contig_6932	30160	6	N	N	1	*	*,6932,*
contig_1982	30102	7	N	N	1	*	*,1982,*
contig_4691	30086	4	N	Y	1	*	4691
contig_3933	30074	5	N	N	1	*	*,3933,*
contig_4453	29967	6	N	N	1	*	*,4453,*
contig_1490	29963	28	N	Y	1	*	1490
contig_2030	29949	7	N	Y	1	*	2030
contig_6383	29894	6	N	Y	1	548	*,6383,*
contig_7139	29870	9	N	Y	1	*	*,7139
contig_6110	29840	3	N	N	1	*	*,6110,*
contig_8262	29818	6	N	N	1	*	8262
contig_8050	29809	3	N	N	1	*	*,8050,*
contig_8287	29775	3	N	N	1	*	*,8287,*
contig_3327	29756	6	N	N	1	*	3314,3322,3323,3324,3325,3327,*
contig_8692	29750	5	N	Y	1	*	8692,*
contig_6366	29729	46	N	Y	2	6896	*,6366,*
contig_4929	29718	16	N	N	1	*	*,4929
contig_5170	29710	19	N	Y	1	*	5170
contig_3997	29698	4	N	N	1	*	*,3997,*
contig_2365	29659	7	N	N	1	*	2365236623692360
contig_2515	29640	4	N	N	1	*	*,2515,*
contig_1839	29579	9	N	N	1	*	-1831,1839,*
contig_8736	29549	4	N	N	1	*	6227,8736,-6525
contig_7792	29501	6	N	N	1	*	7792,*
contig_8085	29496	3	N	N	1	*	*,8085,*
contig_4554	29492	4	N	N	1	*	*,4554,*
contig_7654	29480	4	N	N	1	*	*,7654,*
contig_5178	29429	59	N	N	3	*	517051785185
contig_8534	29410	6	N	Y	1	*	8534
contig_8572	29400	5	N	N	1	*	1813,-3517,-3517,8572,*
contig_7151	29399	10	N	N	1	*	-8718,7147,7148,7151,*
contig_2776	29352	3	N	N	1	*	*,2776,*
contig_8832	29348	14	N	Y	1	7248	*,8832,*
contig_8643	29334	8	N	Y	1	*	8643
contig_4212	29303	3	N	N	1	*	*,4212,*
contig_2552	29302	4	N	N	1	*	2552,-8813
contig_5179	29228	61	N	N	3	*	5170517751795180
contig_4699	29192	5	N	N	1	*	*,4699,*
contig_7334	29189	5	N	N	1	*	*,7334,*
contig_5040	29170	13	N	N	1	*	-6337,5040,*
contig_6087	29162	4	N	N	1	*	*,6087,*
contig_2276	29141	5	N	N	1	*	*,2276,*
contig_2845	29077	21	N	N	1	*	*,-2844,2845
contig_2078	29074	6	N	N	1	*	*,2078,-6425,-6423
contig_410	29063	8	N	Y	1	*	410
contig_3000	29021	11	N	Y	1	*	3000
contig_4316	28998	9	N	Y	1	*	4316
contig_5995	28990	4	N	N	1	*	*,5995,*
contig_7338	28950	5	N	N	1	*	*,7338,*
contig_215	28936	10	N	N	1	*	-200,-204,-200,-203,-200,215,*
contig_7414	28922	3	N	N	1	*	*,7414,*
contig_3226	28910	6	N	N	1	*	-3229,3226,-5798
contig_7469	28900	3	N	N	1	*	*,7469,*
contig_3383	28875	13	N	Y	1	*	3383
contig_1423	28867	8	N	Y	1	*	1423
contig_7074	28825	3	N	N	1	*	*,7074,*
contig_7895	28819	3	N	N	1	*	*,7895,*
contig_3502	28794	3	N	N	1	*	3502,*
contig_2070	28774	7	N	N	1	*	2070,-3776
contig_6969	28770	19	N	Y	1	7300	*,6969,*
contig_8284	28769	4	N	N	1	*	*,8284,*
contig_1130	28729	38	N	Y	2	*	1130
contig_2644	28720	6	N	N	1	*	*,-2643,2644,-2071
contig_1376	28710	6	N	N	1	*	1378,1382,-4229,1376
contig_1963	28693	11	N	N	1	*	-1.7952e+23
contig_5814	28681	4	N	N	1	*	*,5814,*
contig_1774	28644	8	N	Y	1	*	1774,*
contig_3776	28641	14	N	Y	1	*	3776
contig_32	28627	19	N	Y	1	*	32
contig_3719	28573	8	N	N	1	*	*,3719
contig_3716	28558	7	N	N	1	*	3716,-7364,*
contig_2312	28532	15	N	N	1	*	-5146,2312,-2805
contig_4529	28514	80	N	Y	4	6742	4529,*
contig_5249	28513	4	N	N	1	*	*,5249,*
contig_8380	28474	8	N	Y	1	*	8380
contig_8104	28453	3	N	N	1	*	*,8104,*
contig_6096	28422	4	N	N	1	*	*,6096,*
contig_8583	28414	4	N	N	1	*	*,8583,*
contig_1460	28357	37	N	Y	2	*	1460
contig_940	28334	8	N	N	1	*	-942940
contig_4519	28331	5	N	N	1	*	4519,-3594
contig_3629	28324	38	N	Y	2	*	3629
contig_2340	28321	7	N	N	1	*	233823404626
contig_8330	28317	4	N	N	1	*	*,8330,*
contig_7674	28303	3	N	N	1	*	*,7674,*
contig_4832	28240	3	N	N	1	*	*,4832,*
contig_3320	28205	7	N	N	1	*	-3314,3320,*
contig_4315	28202	3	N	N	1	*	4315,*
contig_5319	28172	6	N	N	1	*	32,5319,-5318,-5312
contig_3800	28156	6	N	N	1	*	*,3800,*
contig_1898	28137	15	N	N	1	*	1.88619e+31
contig_8755	28047	4	N	N	1	*	6013,8755,*
contig_6526	28016	6	N	N	1	*	-652565267603
contig_4247	27941	5	N	N	1	*	*,4247,*
contig_5108	27889	7	N	Y	1	*	*,5108
contig_4324	27840	5	N	N	1	*	*,4324,4325,*
contig_6543	27834	6	N	N	1	*	62306543
contig_8074	27831	5	N	N	1	*	*,8074,*
contig_2977	27818	51	N	Y	2	*	2977
contig_1466	27814	8	N	N	1	*	1466,-7013,*
contig_1988	27812	8	N	Y	1	6280	*,1988,*
contig_4527	27803	9	N	Y	1	6742	4527,*
contig_6385	27791	12	N	Y	1	*	6385
contig_8587	27775	5	N	N	1	*	*,8587,*
contig_3092	27751	31	N	Y	1	*	3092
contig_737	27689	19	N	N	1	*	7107375786
contig_2084	27678	6	N	N	1	*	*,2084,*
contig_3953	27653	6	N	N	1	*	*,3953,*
contig_342	27612	4	N	N	1	*	3243423400
contig_8609	27577	16	N	N	1	*	8609433043324330
contig_8825	27530	3	N	N	1	*	*,8825,*
contig_2319	27499	38	N	N	2	*	*,2319,-3125,-3125,-8542,-3124
contig_2213	27483	4	N	N	1	*	2213
contig_4484	27417	5	N	N	1	*	*,4484,*
contig_659	27416	3	N	N	1	*	-536,659,*
contig_2193	27392	25	N	Y	1	*	2193
contig_4755	27370	4	N	N	1	*	-86374755
contig_8345	27313	4	N	N	1	*	*,8345,*
contig_8324	27293	4	N	N	1	*	*,8324,*
contig_7563	27285	6	N	Y	1	*	*,7563,*
contig_717	27279	6	N	N	1	*	*,717,*
contig_4911	27244	4	N	N	1	*	*,4911,*
contig_2542	27158	9	N	N	1	*	1150,-2548,2542,-8414,-1145,-1140
contig_7644	27156	5	N	N	1	*	*,7644,*
contig_4006	27154	8	N	Y	1	*	4006
contig_3706	27147	4	N	N	1	*	3683,3691,3693,3706,*
contig_2608	27143	6	N	N	1	*	*,2608,2609
contig_4639	27134	3	N	N	1	*	*,4639,*
contig_7499	27099	5	N	N	1	*	*,7499,*
contig_1931	27043	9	N	N	1	*	-1937,-1928,1933,-1929,1931,-5802,-8468
contig_2912	27002	12	N	N	1	*	291129122805
contig_6738	26992	8	N	N	1	*	*,6738,*
contig_3158	26980	3	N	N	1	*	1587,3158,-3760,-3760,-3759,3767,-5735,-5736
contig_3219	26976	8	N	N	1	*	*,3219,*
contig_397	26973	6	N	N	1	*	-394,-392,397,*
contig_3674	26939	5	N	Y	1	*	3674
contig_8379	26929	14	N	Y	1	*	8379
contig_1415	26908	5	N	N	1	*	-1414,-1412,1415,*
contig_6779	26878	5	N	N	1	*	*,6779,*
contig_7413	26878	4	N	N	1	*	*,7413,*
contig_1344	26819	10	N	Y	1	*	1344
contig_4011	26816	4	N	Y	2	*	*,4011
contig_6344	26782	3	N	N	1	*	*,6344,*
contig_4262	26756	5	N	N	1	*	*,4262,*
contig_8616	26701	98	N	N	5	*	8616,*
contig_5465	26680	7	N	Y	1	*	*,5465,*
contig_8552	26663	6	N	N	1	*	*,8552,*
contig_429	26637	15	N	Y	1	*	429
contig_1039	26607	3	N	N	1	*	*,1039,*
contig_1127	26580	8	N	Y	1	*	*,1127,*
contig_3839	26540	4	N	N	1	*	*,3839,*
contig_4685	26540	17	N	N	1	*	*,4685
contig_1086	26516	5	N	N	1	*	*,1086,*
contig_6943	26505	5	N	N	1	*	*,6943,*
contig_4824	26464	4	N	N	1	*	*,4824,*
contig_4597	26460	3	N	N	1	*	*,4597,*
contig_270	26452	9	N	N	1	*	8377270392394
contig_8563	26447	4	N	N	1	*	-8727,-3352,8563,-4009
contig_386	26436	5	N	N	1	*	-344,386,*
contig_7288	26401	4	N	N	1	*	-8570,7285,7288,-7411
contig_2643	26400	10	N	Y	1	*	2643,*
contig_2023	26392	3	N	N	1	*	2023,-7396,*
contig_832	26384	5	N	Y	1	*	832
contig_7516	26315	3	N	N	1	*	*,7516,*
contig_1822	26298	5	N	N	1	*	*,1822,*
contig_6939	26273	5	N	N	1	*	*,6939,*
contig_3361	26265	3	N	N	1	*	*,3361,*
contig_3819	26207	5	N	N	1	*	*,3819,*
contig_7253	26177	5	N	N	1	*	-2200,7253,*
contig_5689	26175	15	N	Y	1	*	*,5689
contig_5940	26168	4	N	N	1	*	*,5940,*
contig_4910	26159	101	N	N	6	*	5185,-4909,-4908,4910
contig_4530	26140	19	N	Y	1	6742	4530,*
contig_1380	26136	4	N	N	1	*	*,1380,*
contig_6074	26112	3	N	N	1	*	*,6074,*
contig_3709	26097	6	N	N	1	*	*,3709,*
contig_8702	26071	4	N	N	1	*	*,8702,*
contig_1004	26056	14	N	N	1	*	9.82992e+46
contig_1126	26010	48	N	Y	3	6156	*,1126,*
contig_6553	26006	3	N	N	1	*	*,6553,*
contig_3409	26004	4	N	N	1	*	*,3409,*
contig_1482	25997	18	N	Y	1	*	1482
contig_267	25976	8	N	N	1	*	267294
contig_1230	25966	6	N	Y	1	6180	*,1230,*
contig_7886	25954	4	N	N	1	*	*,7886,*
contig_38	25952	5	N	N	1	*	-20,38,*
contig_7331	25934	5	N	Y	1	*	7331
contig_5193	25922	12	N	N	1	*	*,5193,*
contig_4843	25889	5	N	N	1	*	*,4843,*
contig_3499	25803	3	N	N	1	*	-85703499
contig_3236	25795	4	N	N	1	*	3234,3236,-6536,-1419
contig_1333	25794	7	N	N	1	*	-1552,-1536,1333,*
contig_5538	25784	5	N	N	1	*	*,5538,*
contig_6380	25714	3	N	N	1	*	*,6380,*
contig_127	25679	28	N	N	1	*	7152127
contig_2810	25671	11	N	N	1	*	*,2810,*
contig_7576	25655	6	N	N	1	*	*,7576,*
contig_5073	25653	5	N	N	1	*	*,5073,*
contig_825	25653	5	N	N	1	*	8168401823825830
contig_6823	25648	3	N	N	1	*	*,6823,*
contig_8156	25635	3	N	N	1	*	*,8156,*
contig_1259	25616	5	N	N	1	*	124912591407
contig_3765	25576	9	N	N	4	*	5735,-3767,3759,3760,3765,-5740,5738,-5742,5741
contig_2332	25552	8	N	Y	1	*	*,2332
contig_5443	25470	10	N	Y	1	*	*,5443
contig_7247	25428	3	N	N	1	*	*,7247,*
contig_1003	25385	12	N	Y	1	*	1003
contig_7635	25376	3	N	N	1	*	*,7635,*
contig_1109	25362	7	N	N	1	*	1109,*
contig_6227	25307	6	N	Y	1	*	6227
contig_2905	25295	16	N	Y	1	*	2905
contig_7150	25293	5	N	Y	1	*	7150,*
contig_7398	25288	5	N	N	1	*	-7755,7398,-7755
contig_8240	25287	3	N	N	1	*	*,8240,*
contig_1339	25229	7	N	N	1	*	1327,1330,1326,1339,1386,-7663
contig_4245	25202	7	N	N	1	*	*,4245,*
contig_6399	25187	4	N	N	1	*	8727,6399,-276
contig_5090	25157	54	N	Y	2	*	5090
contig_710	25126	59	N	Y	3	*	710
contig_8808	25121	6	N	N	1	*	*,8808,*
contig_442	25053	9	N	N	1	*	*,442,-5255
contig_3681	25027	6	N	N	1	*	6230,3681,4325,*
contig_6876	25027	7	N	N	1	*	*,6876,*
contig_5770	24976	4	N	N	1	*	*,5770,*
contig_1139	24925	5	N	N	1	*	*,1139,*
contig_3090	24918	8	N	N	1	*	-3092,3090,-3088,-8540,-3083
contig_3406	24908	4	N	N	1	*	3406,*
contig_3233	24850	8	N	N	1	*	32338255
contig_6378	24843	6	N	Y	1	7190	*,6378,*
contig_4657	24810	5	N	N	1	*	*,4655,4657,-4721,4715
contig_6324	24807	3	N	N	1	*	*,6324,*
contig_1778	24799	6	N	N	1	*	8.45818e+23
contig_7452	24691	3	N	N	1	*	*,7452,*
contig_738	24643	4	N	N	1	*	738,-3210
contig_3775	24623	20	N	Y	1	*	3775
contig_8821	24610	7	N	N	1	*	*,8821,*
contig_4655	24605	8	N	Y	1	*	*,4655
contig_2651	24604	5	N	N	1	*	2651,-6132,-6132,*
contig_2802	24564	4	N	N	1	*	2797,2802,*
contig_767	24562	6	N	N	1	*	*,767,*
contig_8027	24556	3	N	N	1	*	*,8027,*
contig_2880	24553	9	N	Y	1	*	2880
contig_2105	24551	5	N	N	1	*	6423,6425,2105,*
contig_4164	24509	3	N	N	1	*	*,4164,*
contig_5980	24465	3	N	N	1	*	*,5980,*
contig_6819	24432	20	N	N	1	*	*,6819,*
contig_8059	24406	14	N	N	1	*	80594646
contig_2146	24399	5	N	N	1	*	*,2146,*
contig_2793	24381	48	N	Y	3	6388	*,2793,*
contig_4304	24381	4	N	N	1	*	*,4304,*
contig_8302	24368	3	N	N	1	*	*,8302,*
contig_8691	24364	5	N	N	1	*	*,8691,*
contig_5937	24363	6	N	N	1	*	*,5937,*
contig_3718	24341	5	N	N	1	*	3718,*
contig_8353	24323	5	N	N	1	*	*,8353,*
contig_3150	24296	3	N	N	1	*	*,3150,*
contig_4963	24250	4	N	N	1	*	*,4963,*
contig_1884	24244	6	N	N	1	*	-4316,1884,-2342,-2338
contig_770	24243	17	N	Y	1	*	770
contig_4091	24242	4	N	N	1	*	*,4091,*
contig_4227	24227	3	N	N	1	*	*,4227,*
contig_2997	24226	4	N	N	1	*	-343729973000
contig_7455	24204	5	N	N	1	*	*,7455,*
contig_5743	24198	9	N	Y	1	7058	*,5743
contig_962	24191	7	N	N	1	*	*,962
contig_1758	24162	10	N	N	1	*	1758,-1750,-1734
contig_8610	24154	14	N	N	1	*	-4333,-4331,-4331,-4331,-4330,8610
contig_7561	24124	10	N	Y	1	*	7561
contig_3996	24115	3	N	N	1	*	*,3996,*
contig_2774	24106	8	N	N	1	*	4827,-4150,-4148,4155,-4151,2774,-3155
contig_7466	24073	4	N	N	1	*	*,7466,*
contig_5185	24059	60	N	Y	3	*	5185
contig_5491	24040	4	N	N	1	*	*,5491,*
contig_3016	24012	24	N	Y	1	*	3016
contig_8282	24010	7	N	N	1	*	*,8282,*
contig_8145	23990	3	N	N	1	*	*,8145,*
contig_6717	23985	3	N	N	1	*	*,6717,*
contig_7726	23973	8	N	N	1	*	*,7726,*
contig_5117	23967	12	N	N	1	*	51173629
contig_1863	23966	10	N	N	1	*	1.83318e+23
contig_1630	23949	3	N	Y	1	*	1630
contig_7899	23927	3	N	N	1	*	*,7899,*
contig_8780	23915	3	N	N	1	*	*,8780,*
contig_6855	23903	7	N	N	1	*	2073,6855,6857,*
contig_6414	23900	28	N	Y	1	*	6414
contig_6470	23873	6	N	N	1	*	*,6470,*
contig_7577	23851	7	N	N	1	*	*,7577,*
contig_2285	23849	43	N	Y	2	*	2285,*
contig_785	23844	4	N	N	1	*	-568,785,*
contig_122	23807	87	N	N	4	*	23,122,*
contig_8343	23796	9	N	N	1	*	*,8343,*
contig_6867	23772	37	N	Y	2	*	6867
contig_5833	23751	28	N	N	1	*	5830,5833,-34
contig_6139	23681	8	N	Y	1	7648	*,6139,*
contig_4280	23680	8	N	N	1	*	*,4280,*
contig_1092	23661	8	N	N	1	*	-23051092
contig_5834	23622	6	N	N	1	*	*,5834,-34
contig_7457	23613	4	N	Y	1	*	*,7457
contig_5011	23566	3	N	N	1	*	*,5011,*
contig_2176	23553	6	N	N	1	*	2176,*
contig_226	23543	8	N	N	1	*	-3367,-2665,226,8372,2650
contig_2540	23520	5	N	N	1	*	2540,*
contig_452	23490	6	N	Y	1	*	452
contig_3896	23463	4	N	N	1	*	*,3896,*
contig_286	23450	10	N	N	1	*	286,*
contig_3549	23443	3	N	Y	1	6526	*,3549,*
contig_5086	23442	3	N	N	1	*	5086,-5090
contig_5368	23441	18	N	Y	1	*	5368
contig_1905	23425	11	N	N	1	*	-1909,-1907,-1906,-1904,1905,-4626
contig_3237	23410	13	N	N	1	*	-82553237
contig_2469	23387	6	N	N	1	*	*,2469,*
contig_5554	23386	7	N	N	1	*	5554,-2880
contig_7883	23345	4	N	N	1	*	*,7883,*
contig_1937	23299	26	N	Y	1	*	1937
contig_4643	23284	15	N	N	1	*	*,4643,*
contig_6202	23274	10	N	Y	1	*	*,6202
contig_1366	23246	11	N	N	1	*	*,1365,1366,1368
contig_1349	23243	14	N	N	1	*	1327,1349,1386,-7663
contig_6548	23219	3	N	N	1	*	*,8753,6548,6549
contig_4923	23212	8	N	N	1	*	*,4923,*
contig_2815	23189	4	N	N	1	*	*,2815,*
contig_6063	23178	3	N	N	1	*	*,6063,*
contig_2541	23160	6	N	N	1	*	*,2541,*
contig_5835	23159	21	N	N	1	*	5830,5835,-34
contig_8496	23111	3	N	N	1	*	*,8496,*
contig_2371	23096	4	N	N	1	*	*,2371,*
contig_5504	23096	11	N	N	1	*	549955042536
contig_3711	23088	7	N	N	1	*	*,3711,*
contig_1008	23074	3	N	N	1	*	-983,982,1008,-3157
contig_1983	23063	10	N	Y	1	*	1983,*
contig_6730	23038	4	N	N	1	*	*,6730,*
contig_4054	23032	21	N	Y	1	*	4054,*
contig_4146	23031	3	N	N	1	*	*,-8740,4146,-7301
contig_5077	23029	50	N	N	2	*	5.22351e+19
contig_7558	22983	3	N	N	1	*	*,7558,*
contig_947	22982	13	N	Y	1	*	947
contig_8645	22981	3	N	N	1	*	*,8645,*
contig_296	22946	8	N	Y	1	*	296
contig_1682	22945	13	N	N	1	*	-974,975,-8650,1682
contig_8634	22942	4	N	N	1	*	*,8634,*
contig_1187	22924	3	N	Y	1	*	*,1187
contig_5128	22914	18	N	N	1	*	5128,-2846
contig_4970	22908	3	N	N	1	*	*,4970,*
contig_2862	22900	3	N	N	1	*	*,2862,*
contig_6242	22900	4	N	N	1	*	*,6242,*
contig_5996	22898	5	N	N	1	*	*,5996,*
contig_3832	22893	4	N	N	1	*	*,3832
contig_5359	22856	9	N	N	1	*	53405359
contig_6803	22843	4	N	N	1	*	*,6803,*
contig_853	22838	5	N	Y	1	*	*,853,*
contig_3167	22837	3	N	Y	1	*	3167
contig_1176	22796	12	N	N	1	*	-78371176
contig_1485	22790	17	N	N	1	*	15741485
contig_7997	22784	4	N	N	1	*	*,7997,*
contig_3708	22762	7	N	Y	1	6574	*,3708,*
contig_3302	22750	9	N	Y	1	6504	*,3302,*
contig_7135	22711	139	N	N	7	*	7135,-197
contig_2418	22709	6	N	Y	1	6332	2418,*
contig_8621	22696	31	N	Y	1	6742	8621,*
contig_5493	22661	4	N	N	1	*	*,5493,*
contig_74	22641	11	N	N	1	*	3439,74,201,202
contig_8598	22634	4	N	N	1	*	*,8598,*
contig_66	22626	12	N	N	1	*	66
contig_4007	22575	6	N	Y	1	*	4007
contig_132	22523	29	N	N	2	*	71521327169
contig_7015	22513	3	N	N	1	*	*,7015,*
contig_1105	22405	7	N	N	1	*	1105,*
contig_4982	22405	7	N	N	1	*	*,4982
contig_7242	22376	3	N	N	1	*	*,7242,*
contig_154	22373	18	N	N	1	*	*,154,*
contig_813	22352	5	N	N	1	*	-222,-221,813,-8567,3410,-6214
contig_4089	22350	7	N	N	1	*	*,4089,*
contig_3970	22326	13	N	N	1	*	3970
contig_7058	22284	4	N	N	1	*	*,7058,*
contig_5039	22282	16	N	N	1	*	-6337,5039,*
contig_6767	22279	4	N	N	1	*	*,6767,*
contig_7707	22273	3	N	N	1	*	*,7707,*
contig_7798	22197	6	N	N	1	*	*,7798,*
contig_5005	22189	4	N	N	1	*	*,5005,*
contig_1201	22168	5	N	Y	1	6172	*,1201,*
contig_1355	22156	4	N	N	1	*	1255,-3509,1355,1356
contig_1094	22135	4	N	N	1	*	*,1094,*
contig_2287	22133	6	N	N	1	*	*,-2285,2287,-2301,-2302
contig_5211	22110	14	N	N	1	*	*,5211,*
contig_3166	22101	5	N	N	1	*	*,3166,*
contig_7701	22098	3	N	N	1	*	*,7701,*
contig_3603	22096	4	N	N	1	*	36033614
contig_2527	22062	10	N	N	1	*	-1344,2527,-7627
contig_1005	22061	11	N	N	1	*	9.91987e+18
contig_8512	22059	8	N	N	1	*	*,8512,*
contig_8629	22023	8	N	N	1	*	*,8629,*
contig_3504	21985	5	N	N	1	*	*,3504,*
contig_6851	21981	5	N	N	1	*	6851,*
contig_1474	21980	6	N	N	1	*	1474
contig_8562	21961	6	N	N	1	*	-3314,8562,*
contig_8373	21936	9	N	N	1	*	8373284
contig_3077	21935	38	N	Y	2	*	3077
contig_6912	21931	15	N	Y	1	7390	*,6912
contig_5405	21905	27	N	N	1	*	54045405
contig_7987	21905	3	N	N	1	*	*,7987,*
contig_8105	21886	3	N	N	1	*	*,8105,*
contig_2713	21879	7	N	N	1	*	*,-2714,2713,*
contig_3870	21849	4	N	N	1	*	*,3870,*
contig_8258	21845	3	N	N	1	*	*,8258,*
contig_7474	21824	3	N	N	1	*	*,7474,*
contig_7023	21797	12	N	N	1	*	*,7023,*
contig_2913	21783	16	N	N	1	*	29112913
contig_4918	21726	4	N	N	1	*	*,4918,*
contig_4716	21672	7	N	Y	1	*	4716
contig_2054	21636	9	N	N	1	*	2054,*
contig_7346	21618	3	N	N	1	*	7348,-7347,-8804,7346,-2122
contig_6237	21600	5	N	N	1	*	*,6202,6237,4006
contig_4099	21593	22	N	N	1	*	*,4097,4099
contig_5448	21565	3	N	N	1	*	*,5448,*
contig_115	21540	13	N	Y	1	*	115,*
contig_4350	21494	3	N	N	1	*	*,4350,-4358
contig_7777	21493	3	N	N	1	*	*,7777,*
contig_831	21489	5	N	N	1	*	8228288316734
contig_2378	21462	3	N	N	1	*	*,2378,*
contig_8608	21454	6	N	N	1	*	*,8608,*
contig_1939	21409	17	N	N	1	*	-1937,-1936,1939
contig_7898	21399	5	N	N	1	*	*,7898,*
contig_7691	21398	3	N	N	1	*	*,7691,*
contig_7325	21370	25	N	Y	1	678	*,7325,*
contig_3751	21366	8	N	N	1	*	*,3751,*
contig_1798	21322	5	N	N	1	*	*,1798,4442
contig_6121	21305	4	N	Y	1	7128	*,6121,*
contig_3850	21269	24	N	N	1	*	-3849,3850,-778
contig_7702	21254	3	N	N	1	*	*,7702,*
contig_1172	21236	6	N	N	1	*	-1177,1172,-1162
contig_5266	21226	3	N	N	1	*	*,5266
contig_752	21223	6	N	Y	1	*	752
contig_8079	21213	7	N	N	1	*	*,8079,*
contig_5110	21211	49	N	Y	3	7622	*,5110,*
contig_7970	21209	3	N	N	1	*	*,7970,*
contig_160	21207	20	N	Y	1	*	160
contig_294	21179	12	N	Y	1	*	294
contig_7211	21171	4	N	N	1	*	*,7211,*
contig_7274	21160	4	N	Y	1	7340	*,7274,*
contig_7509	21153	5	N	N	1	*	*,7509,*
contig_2442	21085	16	N	Y	1	7544	*,2442,*
contig_6694	21068	3	N	N	1	*	*,6694,*
contig_8388	21059	13	N	Y	1	*	8388
contig_5281	21032	3	N	N	1	*	*,5281,*
contig_8596	20980	6	N	N	1	*	*,8596,*
contig_8803	20966	5	N	N	1	*	*,8803,*
contig_4030	20962	4	N	N	1	*	*,4030,*
contig_8326	20962	5	N	N	1	*	*,8326,*
contig_1979	20949	18	N	Y	1	*	1979
contig_3089	20938	3	N	N	1	*	-3092,3089,-3088,-8540,-3083
contig_3525	20930	9	N	N	1	*	-3524,3525,-4155
contig_6692	20930	14	N	Y	1	7400	*,6692,*
contig_2041	20926	3	N	N	1	*	*,2041,*
contig_4034	20925	7	N	N	1	*	*,4034,*
contig_2693	20893	8	N	N	1	*	*,8508,2693,2697
contig_8637	20881	3	N	Y	1	*	8637
contig_3541	20880	3	N	N	1	*	*,3541,*
contig_6728	20878	3	N	N	1	*	*,6728,*
contig_2812	20876	4	N	N	1	*	*,2812,*
contig_8727	20803	7	N	Y	1	*	8727
contig_7183	20793	6	N	N	1	*	*,7183,*
contig_7488	20789	3	N	N	1	*	*,7488,*
contig_2898	20774	16	N	N	1	*	*,2898,*
contig_3154	20757	3	N	N	1	*	*,3154,*
contig_5813	20725	6	N	N	1	*	*,5813,*
contig_690	20702	6	N	N	1	*	*,690,*
contig_7680	20697	4	N	N	1	*	*,7680,*
contig_3464	20676	31	N	Y	1	*	3464
contig_6920	20675	7	N	N	1	*	*,6920,*
contig_1067	20655	15	N	Y	1	6142	1067,*
contig_6640	20611	3	N	N	1	*	*,6640,*
contig_4777	20609	5	N	Y	1	6810	*,4777
contig_1162	20597	10	N	Y	1	*	1162
contig_1191	20582	19	N	Y	1	*	1191
contig_7562	20563	29	N	Y	2	7382	*,7562,*
contig_2998	20562	4	N	N	1	*	*,2998,*
contig_2941	20526	8	N	N	1	*	2941,-2905
contig_5997	20511	15	N	Y	1	7110	*,5997,*
contig_3806	20494	6	N	N	1	*	*,3806,*
contig_4575	20483	54	N	Y	3	*	4575
contig_5140	20473	3	N	N	1	*	*,5140,*
contig_4542	20448	31	N	N	2	*	4542,-4548
contig_1149	20421	4	N	N	1	*	-1147,1149,-8414
contig_2273	20405	6	N	N	1	*	*,2273,*
contig_449	20379	4	N	N	1	*	*,449,*
contig_2697	20360	5	N	Y	1	*	2697
contig_6125	20333	10	N	Y	1	7130	*,6125,*
contig_2611	20324	15	N	N	1	*	260926102611140
contig_5499	20320	8	N	Y	1	*	5499
contig_7484	20317	4	N	N	1	*	*,7484,*
contig_514	20316	3	N	N	1	*	*,514,*
contig_427	20290	8	N	N	1	*	-491,-430,427,429
contig_354	20288	3	N	N	1	*	354,-4658,-4655,*
contig_6223	20288	5	N	N	1	*	1344,6222,6223,6633,6634,-1961
contig_5990	20285	39	N	Y	2	*	5990
contig_4253	20269	3	N	N	1	*	*,4253,*
contig_7351	20246	3	N	N	1	*	*,7351,*
contig_3734	20223	8	N	N	1	*	*,3734,*
contig_1989	20204	3	N	N	1	*	*,1989,*
contig_2454	20198	10	N	N	1	*	*,2454,*
contig_3622	20194	4	N	N	1	*	*,3622,*
contig_4594	20187	4	N	N	1	*	*,4594,*
contig_7006	20171	14	N	Y	1	*	7006
contig_852	20139	16	N	Y	1	6090	*,852,*
contig_6677	20129	4	N	N	1	*	*,6677,*
contig_4526	20112	3	N	N	1	*	*,4526,*
contig_1622	20108	9	N	N	1	*	-1630,-1627,-1624,-1623,-1629,-1626,-1621,1622
contig_5034	20075	4	N	N	1	*	5034,-5772,5771
contig_3085	20061	10	N	N	1	*	3.08285e+23
contig_1855	20055	5	N	N	1	*	1683,-1586,1602,1855,1848,-1495
contig_2117	20055	9	N	N	1	*	*,2117,*
contig_5078	20037	13	N	N	1	*	5223507850795080
contig_7445	20020	8	N	N	1	*	*,7445,*
contig_3188	20005	4	N	N	1	*	*,3188,*
contig_839	20004	28	N	Y	1	6086	*,839,*
contig_7068	19985	3	N	N	1	*	*,7068,*
contig_4762	19950	13	N	N	1	*	*,4762,*
contig_7857	19933	3	N	N	1	*	*,7857,*
contig_3975	19927	9	N	Y	1	*	3975
contig_3411	19920	4	N	N	1	*	*,3411,*
contig_760	19860	5	N	N	1	*	*,760,*
contig_7355	19846	3	N	N	1	*	*,7355,*
contig_2794	19840	39	N	Y	2	*	*,2794,*
contig_4718	19830	7	N	Y	1	*	4718
contig_6584	19823	23	N	Y	1	7234	*,6584,*
contig_7869	19822	3	N	N	1	*	*,7869,*
contig_4797	19803	4	N	N	1	*	*,4797,*
contig_3212	19796	7	N	N	1	*	*,3212,*
contig_8660	19769	50	N	N	3	*	4256866050995100
contig_3393	19754	25	N	N	3	*	*,3393,-4942
contig_3593	19751	3	N	N	1	*	*,3593,*
contig_4898	19747	5	N	N	1	*	8384,-380,330,350,4898,-7607
contig_5137	19731	4	N	N	1	*	29085137
contig_8584	19718	8	N	N	1	*	*,8584,*
contig_5098	19702	18	N	N	1	*	425650985100
contig_7552	19682	3	N	N	1	*	*,7552,*
contig_1897	19632	10	N	N	1	*	1.88619e+27
contig_213	19627	4	N	N	1	*	*,213,*
contig_3690	19602	5	N	N	1	*	*,3690,*
contig_8399	19599	5	N	N	1	*	*,8399,*
contig_2930	19591	6	N	N	1	*	2930,-8524
contig_1151	19588	10	N	N	1	*	-1155,-8416,1151
contig_8764	19562	8	N	N	1	*	*,8764,*
contig_448	19544	4	N	N	1	*	-450448452
contig_7948	19544	4	N	N	1	*	*,7948,*
contig_5856	19512	4	N	N	1	*	*,5856,*
contig_5600	19508	3	N	N	1	*	*,5600,*
contig_7805	19505	5	N	N	1	*	*,7805,*
contig_7752	19504	6	N	N	1	*	*,7752,*
contig_1480	19501	19	N	Y	1	2850	1480
contig_8787	19496	5	N	N	1	*	*,8787,*
contig_8444	19475	45	N	Y	2	*	8444
contig_1671	19468	9	N	Y	1	*	1671
contig_4355	19462	15	N	N	1	*	4355,-4354,-4351,-4333
contig_7846	19460	6	N	N	1	*	*,7846,*
contig_1368	19437	4	N	Y	1	*	1368
contig_5682	19415	4	N	N	1	*	*,5682,*
contig_6371	19394	5	N	N	1	*	*,6371,*
contig_1938	19392	8	N	N	1	*	-1936,1938,3424,3427,-3155,2173
contig_1148	19384	9	N	N	1	*	-11461148
contig_2692	19383	10	N	N	1	*	*,8508,2692,2697
contig_4555	19317	3	N	N	1	*	*,4555,*
contig_4376	19302	6	N	N	1	*	*,4376,*
contig_2666	19300	3	N	N	1	*	*,2666,*
contig_8527	19289	9	N	N	1	*	*,8527,*
contig_2734	19282	3	N	N	1	*	301,-2735,2734,4007
contig_8476	19262	7	N	Y	1	*	8476
contig_5889	19255	16	N	N	1	*	5889
contig_5957	19239	7	N	N	1	*	*,5957,*
contig_6003	19214	4	N	N	1	*	*,6003,*
contig_6258	19205	50	N	Y	2	*	6258
contig_8813	19205	5	N	Y	1	*	8813
contig_3086	19204	20	N	N	1	*	3.08285e+19
contig_8246	19185	5	N	N	1	*	*,8246,*
contig_8458	19157	21	N	Y	1	*	8458
contig_8386	19148	8	N	N	1	*	4248386
[truncated: 4,261 more rows]
